# Supplementary material for: Two new cave-dwelling species of Triplophysa (Cypriniformes, Nemacheilidae) from Guizhou, China
Source: Zookeys. 2026 Jun 3;1281:123–45. doi: 10.3897/zookeys.1281.186268 (PMC13254550; doi:10.3897/zookeys.1281.186268)
Supplement: XML Treatment for Triplophysa zhijinensis [file zookeys.1281.186268-treatment1.xml]

<!DOCTYPE tp:taxon-treatment
  PUBLIC "-//TaxonX//DTD Taxonomic Treatment Publishing DTD v0 20100105//EN" "tax-treatment-NSO.dtd">
<tp:taxon-treatment xmlns:tp="http://www.plazi.org/taxpub"><tp:treatment-meta><kwd-group><label>Taxon classification</label><kwd>
              <named-content content-type="kingdom">Animalia</named-content>
            </kwd><kwd>
              <named-content content-type="order">Cypriniformes</named-content>
            </kwd><kwd>
              <named-content content-type="family">Nemacheilidae</named-content>
            </kwd></kwd-group><mixed-citation publication-type="journal"><person-group><name><surname>Zhu</surname><given-names>Ting-Ting</given-names></name><name><surname>Yuan</surname><given-names>Feng-Hua</given-names></name><name><surname>Zhang</surname><given-names>Ren-Yi</given-names></name><name><surname>Zhao</surname><given-names>Ya-Hui</given-names></name></person-group><article-title>Two new cave-dwelling species of <italic><tp:taxon-name><tp:taxon-name-part taxon-name-part-type="genus" reg="Triplophysa">Triplophysa</tp:taxon-name-part></tp:taxon-name></italic> (<tp:taxon-name><tp:taxon-name-part taxon-name-part-type="order" reg="Cypriniformes">Cypriniformes</tp:taxon-name-part></tp:taxon-name>, <tp:taxon-name><tp:taxon-name-part taxon-name-part-type="family" reg="Nemacheilidae">Nemacheilidae</tp:taxon-name-part></tp:taxon-name>) from Guizhou, China</article-title><source>Zookeys</source><day>03</day><month>06</month><year>2026</year><volume>1281</volume><fpage>123</fpage><lpage>145</lpage><pub-id pub-id-type="doi">10.3897/zookeys.1281.186268</pub-id></mixed-citation></tp:treatment-meta><tp:nomenclature><tp:taxon-name><object-id xmlns:xlink="http://www.w3.org/1999/xlink" content-type="arpha" xlink:type="simple">1EEDCEA0-F2E4-5F88-AFC5-8514888D2511</object-id>
                		<tp:taxon-name-part taxon-name-part-type="genus" reg="Triplophysa">Triplophysa</tp:taxon-name-part> <tp:taxon-name-part taxon-name-part-type="species" reg="zhijinensis">zhijinensis</tp:taxon-name-part>
                	
                		<object-id xmlns:xlink="http://www.w3.org/1999/xlink" content-type="zoobank" xlink:type="simple">https://zoobank.org/1D487C67-E7BD-4AFD-830E-C70D466E8398</object-id>
                	</tp:taxon-name><tp:taxon-status xmlns:xlink="http://www.w3.org/1999/xlink" xlink:type="simple">sp. nov.</tp:taxon-status><xref ref-type="fig" rid="F1">Figs 1</xref><xref ref-type="fig" rid="F2">, 2</xref><xref ref-type="fig" rid="F3">, 3</xref><xref ref-type="fig" rid="F4">, 4</xref><xref ref-type="fig" rid="F5">, 5</xref><xref ref-type="table" rid="T2">, Tables 2</xref><xref ref-type="table" rid="T3">, 3</xref></tp:nomenclature><tp:treatment-sec sec-type="Type material"><title>Type material.</title><p><bold><italic>Holotype</italic></bold>. • GZNUSLS202410072 (Fig. <xref ref-type="fig" rid="F1">1</xref>), 74.1 mm <abbrev xmlns:xlink="http://www.w3.org/1999/xlink" xlink:title="standard length" xlink:type="simple">SL</abbrev>, collected by Ren-Yi Zhang, Ting-Ting Zhu, and local people on October 30, 2024, in Thirteen Bay Village, Xiongjiachang Town, Zhijin County, Guizhou Province, China (<named-content xmlns:xlink="http://www.w3.org/1999/xlink" content-type="dwc:verbatimCoordinates" xlink:type="simple">26.4766°N, 105.6401°E</named-content>; ca 1271 m; Fig. <xref ref-type="fig" rid="F5">5</xref>). <bold><italic>Paratypes</italic></bold>. • Four specimens from the same locality as the holotype. GZNUSLS202410063–065, 69.0–86.6 mm <abbrev xmlns:xlink="http://www.w3.org/1999/xlink" xlink:title="standard length" xlink:type="simple">SL</abbrev>, GZNUSLS202410073, 60.7 mm <abbrev xmlns:xlink="http://www.w3.org/1999/xlink" xlink:title="standard length" xlink:type="simple">SL</abbrev>, the collection data are the same as that of the holotype specimen.</p><fig id="F1" position="float" orientation="portrait"><object-id xmlns:xlink="http://www.w3.org/1999/xlink" content-type="doi" xlink:type="simple">10.3897/zookeys.1281.186268.figure1</object-id><object-id xmlns:xlink="http://www.w3.org/1999/xlink" content-type="arpha" xlink:type="simple">4BE38D02-07E4-5718-850C-3DE92784DC90</object-id><label>Figure 1.</label><caption><p><italic><tp:taxon-name><tp:taxon-name-part taxon-name-part-type="genus" reg="Triplophysa">Triplophysa</tp:taxon-name-part> <tp:taxon-name-part taxon-name-part-type="species" reg="zhijinensis">zhijinensis</tp:taxon-name-part></tp:taxon-name></italic> sp. nov., holotype, GZNUSLS202410072 74.1 mm <abbrev xmlns:xlink="http://www.w3.org/1999/xlink" xlink:title="standard length" xlink:type="simple">SL</abbrev>. <bold>A</bold>. Dorsal view; <bold>B</bold>. Lateral view; <bold>C</bold>. Ventral view.</p></caption><graphic xmlns:xlink="http://www.w3.org/1999/xlink" xlink:href="zookeys-1281-123_article-186268__-g001.jpg" id="oo_1667686.jpg" position="float" orientation="portrait" xlink:type="simple"><uri content-type="original_file" xlink:type="simple">https://binary.pensoft.net/fig/1667686</uri></graphic></fig><table-wrap id="T2" position="float" orientation="portrait"><label>Table 2.</label><caption><p>Morphometric data of <italic><tp:taxon-name><tp:taxon-name-part taxon-name-part-type="genus" reg="Triplophysa">Triplophysa</tp:taxon-name-part> <tp:taxon-name-part taxon-name-part-type="species" reg="zhijinensis">zhijinensis</tp:taxon-name-part></tp:taxon-name></italic> sp. nov. and <italic><tp:taxon-name><tp:taxon-name-part taxon-name-part-type="genus" reg="Triplophysa">Triplophysa</tp:taxon-name-part> <tp:taxon-name-part taxon-name-part-type="species" reg="dafangensis">dafangensis</tp:taxon-name-part></tp:taxon-name></italic> sp. nov.</p></caption><table><tbody><tr><th rowspan="3" colspan="1"/><th rowspan="1" colspan="2"><italic><tp:taxon-name><tp:taxon-name-part taxon-name-part-type="genus" reg="Triplophysa">Triplophysa</tp:taxon-name-part> <tp:taxon-name-part taxon-name-part-type="species" reg="zhijinensis">zhijinensis</tp:taxon-name-part></tp:taxon-name></italic> sp. nov.</th><th rowspan="1" colspan="2"><italic><tp:taxon-name><tp:taxon-name-part taxon-name-part-type="genus" reg="Triplophysa">Triplophysa</tp:taxon-name-part> <tp:taxon-name-part taxon-name-part-type="species" reg="dafangensis">dafangensis</tp:taxon-name-part></tp:taxon-name></italic> sp. nov.</th></tr><tr><th rowspan="2" colspan="1">Holotype</th><th rowspan="1" colspan="1">Range (Mean, SD)</th><th rowspan="2" colspan="1">Holotype</th><th rowspan="1" colspan="1">Range (Mean, SD)</th></tr><tr><th rowspan="1" colspan="1">(<italic>n</italic> = 5)</th><th rowspan="1" colspan="1">(<italic>n</italic> = 7)</th></tr><tr><td rowspan="1" colspan="1">Total length, mm</td><td rowspan="1" colspan="1">91.8</td><td rowspan="1" colspan="1">75.1–106.8</td><td rowspan="1" colspan="1">85.6</td><td rowspan="1" colspan="1">46.6–85.6</td></tr><tr><td rowspan="1" colspan="1"><abbrev xmlns:xlink="http://www.w3.org/1999/xlink" xlink:title="standard length" xlink:type="simple">SL</abbrev>, mm</td><td rowspan="1" colspan="1">74.1</td><td rowspan="1" colspan="1">60.7–86.6</td><td rowspan="1" colspan="1">73.0</td><td rowspan="1" colspan="1">37.6–73.0</td></tr><tr><td rowspan="1" colspan="1"><abbrev xmlns:xlink="http://www.w3.org/1999/xlink" xlink:title="head length" xlink:type="simple">HL</abbrev>, mm</td><td rowspan="1" colspan="1">17.4</td><td rowspan="1" colspan="1">15.4–20.7</td><td rowspan="1" colspan="1">18.3</td><td rowspan="1" colspan="1">10.0–18.3</td></tr><tr><td rowspan="1" colspan="5">
                    <bold>In percent <abbrev xmlns:xlink="http://www.w3.org/1999/xlink" xlink:title="standard length" xlink:type="simple">SL</abbrev>%</bold>
                  </td></tr><tr><td rowspan="1" colspan="1">Body height</td><td rowspan="1" colspan="1">15.7</td><td rowspan="1" colspan="1">13.0–15.7 (14.5, 1.0)</td><td rowspan="1" colspan="1">12.9</td><td rowspan="1" colspan="1">12.9–15.8 (14.6, 0.9)</td></tr><tr><td rowspan="1" colspan="1">Body width</td><td rowspan="1" colspan="1">14</td><td rowspan="1" colspan="1">11.9–14.0 (12.6, 0.8)</td><td rowspan="1" colspan="1">10.9</td><td rowspan="1" colspan="1">9.8–12.3 (11.2, 1.0)</td></tr><tr><td rowspan="1" colspan="1">Predorsal length</td><td rowspan="1" colspan="1">48.8</td><td rowspan="1" colspan="1">47.6–51.1 (49.3, 1.5)</td><td rowspan="1" colspan="1">53.4</td><td rowspan="1" colspan="1">52.5–55.0 (53.8, 0.9)</td></tr><tr><td rowspan="1" colspan="1">Dorsal fin length</td><td rowspan="1" colspan="1">21.4</td><td rowspan="1" colspan="1">19.9–21.4 (20.8, 0.6)</td><td rowspan="1" colspan="1">19</td><td rowspan="1" colspan="1">18.3–21.4 (20.0, 1.1)</td></tr><tr><td rowspan="1" colspan="1">Dorsal fin base length</td><td rowspan="1" colspan="1">14.9</td><td rowspan="1" colspan="1">11.3–14.9 (12.9, 1.4)</td><td rowspan="1" colspan="1">12.9</td><td rowspan="1" colspan="1">10.8–12.9 (12.1, 0.7)</td></tr><tr><td rowspan="1" colspan="1">Prepelvic length</td><td rowspan="1" colspan="1">53.2</td><td rowspan="1" colspan="1">51.4–54.3 (52.6, 1.1)</td><td rowspan="1" colspan="1">54.9</td><td rowspan="1" colspan="1">53.3–55.7 (54.3, 0.8)</td></tr><tr><td rowspan="1" colspan="1">Pelvic fin length</td><td rowspan="1" colspan="1">17.9</td><td rowspan="1" colspan="1">16.4–18.3 (17.5, 0.9)</td><td rowspan="1" colspan="1">14.7</td><td rowspan="1" colspan="1">14.7–16.6 (15.9, 0.7)</td></tr><tr><td rowspan="1" colspan="1">Pelvic fin base length</td><td rowspan="1" colspan="1">4.3</td><td rowspan="1" colspan="1">3.3–4.3 (3.9, 0.4)</td><td rowspan="1" colspan="1">2.9</td><td rowspan="1" colspan="1">2.8–4.0 (3.2, 0.4)</td></tr><tr><td rowspan="1" colspan="1">Preanal length</td><td rowspan="1" colspan="1">74.1</td><td rowspan="1" colspan="1">72.6–76.6 (74.3, 1.6)</td><td rowspan="1" colspan="1">72.6</td><td rowspan="1" colspan="1">72.0–75.8 (73.8, 1.2)</td></tr><tr><td rowspan="1" colspan="1">Anal fin length</td><td rowspan="1" colspan="1">17.6</td><td rowspan="1" colspan="1">15.2–18.6 (17.0, 1.3)</td><td rowspan="1" colspan="1">16.4</td><td rowspan="1" colspan="1">16.1–17.2 (16.8, 0.4)</td></tr><tr><td rowspan="1" colspan="1">Anal fin base length</td><td rowspan="1" colspan="1">10.6</td><td rowspan="1" colspan="1">7.9–10.6 (9.1, 1.0)</td><td rowspan="1" colspan="1">9.9</td><td rowspan="1" colspan="1">8.8–11.2 (9.9, 0.8)</td></tr><tr><td rowspan="1" colspan="1">Prepectoral length</td><td rowspan="1" colspan="1">23.0</td><td rowspan="1" colspan="1">23.0–25.8 (24.4, 1.1)</td><td rowspan="1" colspan="1">24.3</td><td rowspan="1" colspan="1">23.6–28.1 (25.2, 1.6)</td></tr><tr><td rowspan="1" colspan="1">Pectoral fin length</td><td rowspan="1" colspan="1">21.5</td><td rowspan="1" colspan="1">20.4–21.5 (20.8, 0.4)</td><td rowspan="1" colspan="1">18.1</td><td rowspan="1" colspan="1">18.1–21.7 (20.5, 1.3)</td></tr><tr><td rowspan="1" colspan="1">Pectoral fin base length</td><td rowspan="1" colspan="1">5.6</td><td rowspan="1" colspan="1">5.3–6.4 (5.7, 0.4)</td><td rowspan="1" colspan="1">3.9</td><td rowspan="1" colspan="1">1.5–4.4 (3.6, 1.0)</td></tr><tr><td rowspan="1" colspan="1">Preanal length</td><td rowspan="1" colspan="1">69.5</td><td rowspan="1" colspan="1">69.2–72.4 (70.4, 1.4)</td><td rowspan="1" colspan="1">69.3</td><td rowspan="1" colspan="1">68.7–70.6 (69.7, 0.7)</td></tr><tr><td rowspan="1" colspan="1">Caudal peduncle length</td><td rowspan="1" colspan="1">16.4</td><td rowspan="1" colspan="1">16.4–19.3 (18.1, 1.5)</td><td rowspan="1" colspan="1">17.3</td><td rowspan="1" colspan="1">16.5–19.7 (17.5, 1.1)</td></tr><tr><td rowspan="1" colspan="1">Caudal peduncle depth</td><td rowspan="1" colspan="1">8.4</td><td rowspan="1" colspan="1">6.6–8.4 (7.7, 0.7)</td><td rowspan="1" colspan="1">6.9</td><td rowspan="1" colspan="1">6.3–7.6 (7.1, 0.4)</td></tr><tr><td rowspan="1" colspan="5">
                    <bold>In percent <abbrev xmlns:xlink="http://www.w3.org/1999/xlink" xlink:title="head length" xlink:type="simple">HL</abbrev>%</bold>
                  </td></tr><tr><td rowspan="1" colspan="1">Head height</td><td rowspan="1" colspan="1">62.2</td><td rowspan="1" colspan="1">52.2–62.2 (56.7, 3.5)</td><td rowspan="1" colspan="1">53.8</td><td rowspan="1" colspan="1">50.2–62.0 (56.0, 3.6)</td></tr><tr><td rowspan="1" colspan="1">Head width</td><td rowspan="1" colspan="1">69.4</td><td rowspan="1" colspan="1">59.3–71.2 (65.4, 4.9)</td><td rowspan="1" colspan="1">62.9</td><td rowspan="1" colspan="1">62.9–70.0 (66.6, 2.6)</td></tr><tr><td rowspan="1" colspan="1">Inner rostral barbel length</td><td rowspan="1" colspan="1">29.7</td><td rowspan="1" colspan="1">21.0–29.7 (23.9, 3.5)</td><td rowspan="1" colspan="1">25.8</td><td rowspan="1" colspan="1">19.3–26.5 (22.9, 3.3)</td></tr><tr><td rowspan="1" colspan="1">Outer rostral barbel length</td><td rowspan="1" colspan="1">58.9</td><td rowspan="1" colspan="1">45.4–58.9 (50.2, 5.4)</td><td rowspan="1" colspan="1">42.8</td><td rowspan="1" colspan="1">38.6–52.2 (44.5, 5.0)</td></tr><tr><td rowspan="1" colspan="1">Maxillary barbel length</td><td rowspan="1" colspan="1">43.9</td><td rowspan="1" colspan="1">35.1–43.9 (40.6, 3.3)</td><td rowspan="1" colspan="1">32</td><td rowspan="1" colspan="1">30.8–38.2 (33.9, 2.7)</td></tr><tr><td rowspan="1" colspan="1">Eye diameter</td><td rowspan="1" colspan="1">1.3</td><td rowspan="1" colspan="1">1.3/2.9 (2.1, 1.1)</td><td rowspan="1" colspan="1">5.3</td><td rowspan="1" colspan="1">5.3–7.1 (6.2, 0.8)</td></tr><tr><td rowspan="1" colspan="1">Interorbital width</td><td rowspan="1" colspan="1">35.3</td><td rowspan="1" colspan="1">35.1/35.3 (35.2, 0.1)</td><td rowspan="1" colspan="1">33.4</td><td rowspan="1" colspan="1">33.4–38.4 (35.5, 2.0)</td></tr><tr><td rowspan="1" colspan="1">Distance between posterior nostrils</td><td rowspan="1" colspan="1">24.3</td><td rowspan="1" colspan="1">22.2–28.3 (24.8, 2.2)</td><td rowspan="1" colspan="1">23.7</td><td rowspan="1" colspan="1">19.4–25.9 (23.3, 2.7)</td></tr><tr><td rowspan="1" colspan="1">Pre-anterior nostril length</td><td rowspan="1" colspan="1">21.8</td><td rowspan="1" colspan="1">21.2–27.5 (24.5, 2.9)</td><td rowspan="1" colspan="1">27.2</td><td rowspan="1" colspan="1">22.5–28.0 (26.1, 1.9)</td></tr><tr><td rowspan="1" colspan="1">Postocular head length</td><td rowspan="1" colspan="1">54.8</td><td rowspan="1" colspan="1">48.2–54.8 (51.5, 4.6)</td><td rowspan="1" colspan="1">49.5</td><td rowspan="1" colspan="1">49.5–54.3 (52.3, 1.8)</td></tr><tr><td rowspan="1" colspan="1">Snout length</td><td rowspan="1" colspan="1">47.9</td><td rowspan="1" colspan="1">42.2–47.9 (45.1, 4.0)</td><td rowspan="1" colspan="1">45.7</td><td rowspan="1" colspan="1">36.4–47.3 (42.4, 3.7)</td></tr></tbody></table></table-wrap><table-wrap id="T3" position="float" orientation="portrait"><label>Table 3.</label><caption><p>Morphology of two new species described in this paper was compared with that of 44 known species of hypogean group of <italic><tp:taxon-name><tp:taxon-name-part taxon-name-part-type="genus" reg="Triplophysa">Triplophysa</tp:taxon-name-part></tp:taxon-name></italic>.</p></caption><table><tbody><tr><th rowspan="1" colspan="1">ID</th><th rowspan="1" colspan="1">Species</th><th rowspan="1" colspan="1">Skin pigmentation</th><th rowspan="1" colspan="1">Eye diameter (% <abbrev xmlns:xlink="http://www.w3.org/1999/xlink" xlink:title="head length" xlink:type="simple">HL</abbrev>)</th><th rowspan="1" colspan="1">Vertebrae</th><th rowspan="1" colspan="1">Posterior chamber of air bladder</th><th rowspan="1" colspan="1">Dorsal fin rays</th><th rowspan="1" colspan="1">Anal fin rays</th><th rowspan="1" colspan="1">Caudal fin rays</th><th rowspan="1" colspan="1">CPL/CPD</th><th rowspan="1" colspan="1">Ventral fin tip reaching to anus</th></tr><tr><td rowspan="1" colspan="1">
                    <bold>1</bold>
                  </td><td rowspan="1" colspan="1">
                    <italic>
                      <tp:taxon-name><tp:taxon-name-part taxon-name-part-type="genus" reg="Triplophysa">T.</tp:taxon-name-part> <tp:taxon-name-part taxon-name-part-type="species" reg="aluensis">aluensis</tp:taxon-name-part></tp:taxon-name>
                    </italic>
                  </td><td rowspan="1" colspan="1">Absent</td><td rowspan="1" colspan="1">5.6</td><td rowspan="1" colspan="1">–</td><td rowspan="1" colspan="1">Degenerated</td><td rowspan="1" colspan="1">iii, 7</td><td rowspan="1" colspan="1">iii, 5</td><td rowspan="1" colspan="1">13</td><td rowspan="1" colspan="1">2.8</td><td rowspan="1" colspan="1">No</td></tr><tr><td rowspan="1" colspan="1">
                    <bold>2</bold>
                  </td><td rowspan="1" colspan="1">
                    <italic>
                      <tp:taxon-name><tp:taxon-name-part taxon-name-part-type="genus" reg="Triplophysa">T.</tp:taxon-name-part> <tp:taxon-name-part taxon-name-part-type="species" reg="anlongensis">anlongensis</tp:taxon-name-part></tp:taxon-name>
                    </italic>
                  </td><td rowspan="1" colspan="1">Whole body</td><td rowspan="1" colspan="1">5.1–9.3</td><td rowspan="1" colspan="1">4 + 37</td><td rowspan="1" colspan="1">Degenerated</td><td rowspan="1" colspan="1">iii, 8</td><td rowspan="1" colspan="1">iii, 5</td><td rowspan="1" colspan="1">16</td><td rowspan="1" colspan="1">1.7</td><td rowspan="1" colspan="1">No</td></tr><tr><td rowspan="1" colspan="1">
                    <bold>3</bold>
                  </td><td rowspan="1" colspan="1">
                    <italic>
                      <tp:taxon-name><tp:taxon-name-part taxon-name-part-type="genus" reg="Triplophysa">T.</tp:taxon-name-part> <tp:taxon-name-part taxon-name-part-type="species" reg="anshuiensis">anshuiensis</tp:taxon-name-part></tp:taxon-name>
                    </italic>
                  </td><td rowspan="1" colspan="1">Dorsal</td><td rowspan="1" colspan="1">Absent</td><td rowspan="1" colspan="1">–</td><td rowspan="1" colspan="1">Developed</td><td rowspan="1" colspan="1">iv, 7–8</td><td rowspan="1" colspan="1">ii, 6</td><td rowspan="1" colspan="1">14</td><td rowspan="1" colspan="1">1.59</td><td rowspan="1" colspan="1">Yes</td></tr><tr><td rowspan="1" colspan="1">
                    <bold>4</bold>
                  </td><td rowspan="1" colspan="1">
                    <italic>
                      <tp:taxon-name><tp:taxon-name-part taxon-name-part-type="genus" reg="Triplophysa">T.</tp:taxon-name-part> <tp:taxon-name-part taxon-name-part-type="species" reg="baishuijiangensis">baishuijiangensis</tp:taxon-name-part></tp:taxon-name>
                    </italic>
                  </td><td rowspan="1" colspan="1">Absent</td><td rowspan="1" colspan="1">2.9–6.1</td><td rowspan="1" colspan="1">4 + 34</td><td rowspan="1" colspan="1">Developed</td><td rowspan="1" colspan="1">iii, 7</td><td rowspan="1" colspan="1">ii, 5</td><td rowspan="1" colspan="1">15–16</td><td rowspan="1" colspan="1">2.3–2.7</td><td rowspan="1" colspan="1">Yes</td></tr><tr><td rowspan="1" colspan="1">
                    <bold>5</bold>
                  </td><td rowspan="1" colspan="1">
                    <italic>
                      <tp:taxon-name><tp:taxon-name-part taxon-name-part-type="genus" reg="Triplophysa">T.</tp:taxon-name-part> <tp:taxon-name-part taxon-name-part-type="species" reg="baotianensis">baotianensis</tp:taxon-name-part></tp:taxon-name>
                    </italic>
                  </td><td rowspan="1" colspan="1">Whole body</td><td rowspan="1" colspan="1">14.0–15.0</td><td rowspan="1" colspan="1">–</td><td rowspan="1" colspan="1">Degenerated</td><td rowspan="1" colspan="1">iii, 6–7</td><td rowspan="1" colspan="1">ii, 5</td><td rowspan="1" colspan="1">11–13</td><td rowspan="1" colspan="1">1.7–2.3</td><td rowspan="1" colspan="1">No</td></tr><tr><td rowspan="1" colspan="1">
                    <bold>6</bold>
                  </td><td rowspan="1" colspan="1">
                    <italic>
                      <tp:taxon-name><tp:taxon-name-part taxon-name-part-type="genus" reg="Triplophysa">T.</tp:taxon-name-part> <tp:taxon-name-part taxon-name-part-type="species" reg="cehengensis">cehengensis</tp:taxon-name-part></tp:taxon-name>
                    </italic>
                  </td><td rowspan="1" colspan="1">Absent</td><td rowspan="1" colspan="1">1.5–2.2</td><td rowspan="1" colspan="1">4 + 35</td><td rowspan="1" colspan="1">Developed</td><td rowspan="1" colspan="1">iv, 9</td><td rowspan="1" colspan="1">iii, 5</td><td rowspan="1" colspan="1">16</td><td rowspan="1" colspan="1">2</td><td rowspan="1" colspan="1">Yes</td></tr><tr><td rowspan="1" colspan="1">
                    <bold>7</bold>
                  </td><td rowspan="1" colspan="1">
                    <italic>
                      <tp:taxon-name><tp:taxon-name-part taxon-name-part-type="genus" reg="Triplophysa">T.</tp:taxon-name-part> <tp:taxon-name-part taxon-name-part-type="species" reg="erythraea">erythraea</tp:taxon-name-part></tp:taxon-name>
                    </italic>
                  </td><td rowspan="1" colspan="1">Absent</td><td rowspan="1" colspan="1">Absent</td><td rowspan="1" colspan="1">–</td><td rowspan="1" colspan="1">Developed</td><td rowspan="1" colspan="1">ii, 8</td><td rowspan="1" colspan="1">i, 6</td><td rowspan="1" colspan="1">17</td><td rowspan="1" colspan="1">1.9–2.4</td><td rowspan="1" colspan="1">Yes</td></tr><tr><td rowspan="1" colspan="1">
                    <bold>8</bold>
                  </td><td rowspan="1" colspan="1">
                    <italic>
                      <tp:taxon-name><tp:taxon-name-part taxon-name-part-type="genus" reg="Triplophysa">T.</tp:taxon-name-part> <tp:taxon-name-part taxon-name-part-type="species" reg="fengshanensis">fengshanensis</tp:taxon-name-part></tp:taxon-name>
                    </italic>
                  </td><td rowspan="1" colspan="1">Absent</td><td rowspan="1" colspan="1">Absent</td><td rowspan="1" colspan="1">–</td><td rowspan="1" colspan="1">–</td><td rowspan="1" colspan="1">ii, 8</td><td rowspan="1" colspan="1">ii, 6</td><td rowspan="1" colspan="1">16</td><td rowspan="1" colspan="1">2.4–2.6</td><td rowspan="1" colspan="1">No</td></tr><tr><td rowspan="1" colspan="1">
                    <bold>9</bold>
                  </td><td rowspan="1" colspan="1">
                    <italic>
                      <tp:taxon-name><tp:taxon-name-part taxon-name-part-type="genus" reg="Triplophysa">T.</tp:taxon-name-part> <tp:taxon-name-part taxon-name-part-type="species" reg="flavicorpus">flavicorpus</tp:taxon-name-part></tp:taxon-name>
                    </italic>
                  </td><td rowspan="1" colspan="1">Whole body</td><td rowspan="1" colspan="1">5.1–6.8</td><td rowspan="1" colspan="1">4 + 34</td><td rowspan="1" colspan="1">Degenerated</td><td rowspan="1" colspan="1">iii, 10</td><td rowspan="1" colspan="1">iii, 6–7</td><td rowspan="1" colspan="1">16</td><td rowspan="1" colspan="1">1.7</td><td rowspan="1" colspan="1">Yes</td></tr><tr><td rowspan="1" colspan="1">
                    <bold>10</bold>
                  </td><td rowspan="1" colspan="1">
                    <italic>
                      <tp:taxon-name><tp:taxon-name-part taxon-name-part-type="genus" reg="Triplophysa">T.</tp:taxon-name-part> <tp:taxon-name-part taxon-name-part-type="species" reg="gejiuensis">gejiuensis</tp:taxon-name-part></tp:taxon-name>
                    </italic>
                  </td><td rowspan="1" colspan="1">Absent</td><td rowspan="1" colspan="1">Absent</td><td rowspan="1" colspan="1">–</td><td rowspan="1" colspan="1">Developed</td><td rowspan="1" colspan="1">iii, 7–8</td><td rowspan="1" colspan="1">iii, 4–6</td><td rowspan="1" colspan="1">14–15</td><td rowspan="1" colspan="1">1.4</td><td rowspan="1" colspan="1">Yes</td></tr><tr><td rowspan="1" colspan="1">
                    <bold>11</bold>
                  </td><td rowspan="1" colspan="1">
                    <italic>
                      <tp:taxon-name><tp:taxon-name-part taxon-name-part-type="genus" reg="Triplophysa">T.</tp:taxon-name-part> <tp:taxon-name-part taxon-name-part-type="species" reg="guizhouensis">guizhouensis</tp:taxon-name-part></tp:taxon-name>
                    </italic>
                  </td><td rowspan="1" colspan="1">Whole body</td><td rowspan="1" colspan="1">9.4–12.1</td><td rowspan="1" colspan="1">–</td><td rowspan="1" colspan="1">Developed</td><td rowspan="1" colspan="1">iii, 8</td><td rowspan="1" colspan="1">iii, 6</td><td rowspan="1" colspan="1">14</td><td rowspan="1" colspan="1">1.7</td><td rowspan="1" colspan="1">No</td></tr><tr><td rowspan="1" colspan="1">
                    <bold>12</bold>
                  </td><td rowspan="1" colspan="1">
                    <italic>
                      <tp:taxon-name><tp:taxon-name-part taxon-name-part-type="genus" reg="Triplophysa">T.</tp:taxon-name-part> <tp:taxon-name-part taxon-name-part-type="species" reg="huapingensis">huapingensis</tp:taxon-name-part></tp:taxon-name>
                    </italic>
                  </td><td rowspan="1" colspan="1">Whole body</td><td rowspan="1" colspan="1">10.4–14.3</td><td rowspan="1" colspan="1">–</td><td rowspan="1" colspan="1">Degenerated</td><td rowspan="1" colspan="1">iii, 8–9</td><td rowspan="1" colspan="1">iii, 5</td><td rowspan="1" colspan="1">16</td><td rowspan="1" colspan="1">1.7–1.8</td><td rowspan="1" colspan="1">No</td></tr><tr><td rowspan="1" colspan="1">
                    <bold>13</bold>
                  </td><td rowspan="1" colspan="1">
                    <italic>
                      <tp:taxon-name><tp:taxon-name-part taxon-name-part-type="genus" reg="Triplophysa">T.</tp:taxon-name-part> <tp:taxon-name-part taxon-name-part-type="species" reg="langpingensis">langpingensis</tp:taxon-name-part></tp:taxon-name>
                    </italic>
                  </td><td rowspan="1" colspan="1">Absent</td><td rowspan="1" colspan="1">2.7–5.9</td><td rowspan="1" colspan="1">–</td><td rowspan="1" colspan="1">–</td><td rowspan="1" colspan="1">iii, 7–8</td><td rowspan="1" colspan="1">iii, 5–6</td><td rowspan="1" colspan="1">14</td><td rowspan="1" colspan="1">1.55</td><td rowspan="1" colspan="1">Yes</td></tr><tr><td rowspan="1" colspan="1">
                    <bold>14</bold>
                  </td><td rowspan="1" colspan="1">
                    <italic>
                      <tp:taxon-name><tp:taxon-name-part taxon-name-part-type="genus" reg="Triplophysa">T.</tp:taxon-name-part> <tp:taxon-name-part taxon-name-part-type="species" reg="longipectoralis">longipectoralis</tp:taxon-name-part></tp:taxon-name>
                    </italic>
                  </td><td rowspan="1" colspan="1">Whole body</td><td rowspan="1" colspan="1">11.8–16.4</td><td rowspan="1" colspan="1">4 + 35</td><td rowspan="1" colspan="1">Degenerated</td><td rowspan="1" colspan="1">iii, 8</td><td rowspan="1" colspan="1">iii, 5–6</td><td rowspan="1" colspan="1">14–15</td><td rowspan="1" colspan="1">1.4</td><td rowspan="1" colspan="1">Yes</td></tr><tr><td rowspan="1" colspan="1">
                    <bold>15</bold>
                  </td><td rowspan="1" colspan="1">
                    <italic>
                      <tp:taxon-name><tp:taxon-name-part taxon-name-part-type="genus" reg="Triplophysa">T.</tp:taxon-name-part> <tp:taxon-name-part taxon-name-part-type="species" reg="longliensis">longliensis</tp:taxon-name-part></tp:taxon-name>
                    </italic>
                  </td><td rowspan="1" colspan="1">Whole body</td><td rowspan="1" colspan="1">9.5–11.5</td><td rowspan="1" colspan="1">4 + 38</td><td rowspan="1" colspan="1">Developed</td><td rowspan="1" colspan="1">iii, 8</td><td rowspan="1" colspan="1">iii, 5</td><td rowspan="1" colspan="1">15–16</td><td rowspan="1" colspan="1">2.43</td><td rowspan="1" colspan="1">Yes</td></tr><tr><td rowspan="1" colspan="1">
                    <bold>16</bold>
                  </td><td rowspan="1" colspan="1">
                    <italic>
                      <tp:taxon-name><tp:taxon-name-part taxon-name-part-type="genus" reg="Triplophysa">T.</tp:taxon-name-part> <tp:taxon-name-part taxon-name-part-type="species" reg="luochengensis">luochengensis</tp:taxon-name-part></tp:taxon-name>
                    </italic>
                  </td><td rowspan="1" colspan="1">Whole body</td><td rowspan="1" colspan="1">7.5–8.6</td><td rowspan="1" colspan="1">4 + 33–34</td><td rowspan="1" colspan="1">Degenerated</td><td rowspan="1" colspan="1">iii, 8</td><td rowspan="1" colspan="1">ii, 6</td><td rowspan="1" colspan="1">16–17</td><td rowspan="1" colspan="1">1.6</td><td rowspan="1" colspan="1">No</td></tr><tr><td rowspan="1" colspan="1">
                    <bold>17</bold>
                  </td><td rowspan="1" colspan="1">
                    <italic>
                      <tp:taxon-name><tp:taxon-name-part taxon-name-part-type="genus" reg="Triplophysa">T.</tp:taxon-name-part> <tp:taxon-name-part taxon-name-part-type="species" reg="macrocephala">macrocephala</tp:taxon-name-part></tp:taxon-name>
                    </italic>
                  </td><td rowspan="1" colspan="1">Whole body</td><td rowspan="1" colspan="1">3.6–8.0</td><td rowspan="1" colspan="1">–</td><td rowspan="1" colspan="1">Degenerated</td><td rowspan="1" colspan="1">iii, 7–9</td><td rowspan="1" colspan="1">iii, 5–6</td><td rowspan="1" colspan="1">15–17</td><td rowspan="1" colspan="1">1.95</td><td rowspan="1" colspan="1">Yes</td></tr><tr><td rowspan="1" colspan="1">
                    <bold>18</bold>
                  </td><td rowspan="1" colspan="1">
                    <italic>
                      <tp:taxon-name><tp:taxon-name-part taxon-name-part-type="genus" reg="Triplophysa">T.</tp:taxon-name-part> <tp:taxon-name-part taxon-name-part-type="species" reg="nandanensis">nandanensis</tp:taxon-name-part></tp:taxon-name>
                    </italic>
                  </td><td rowspan="1" colspan="1">Whole body</td><td rowspan="1" colspan="1">11.1–21.3</td><td rowspan="1" colspan="1">4 + 36</td><td rowspan="1" colspan="1">Degenerated</td><td rowspan="1" colspan="1">iv, 8</td><td rowspan="1" colspan="1">iv, 5</td><td rowspan="1" colspan="1">14–16</td><td rowspan="1" colspan="1">1.69</td><td rowspan="1" colspan="1">No</td></tr><tr><td rowspan="1" colspan="1">
                    <bold>19</bold>
                  </td><td rowspan="1" colspan="1">
                    <italic>
                      <tp:taxon-name><tp:taxon-name-part taxon-name-part-type="genus" reg="Triplophysa">T.</tp:taxon-name-part> <tp:taxon-name-part taxon-name-part-type="species" reg="nanpanjiangensis">nanpanjiangensis</tp:taxon-name-part></tp:taxon-name>
                    </italic>
                  </td><td rowspan="1" colspan="1">Whole body</td><td rowspan="1" colspan="1">12.0–16.5</td><td rowspan="1" colspan="1">4 + 38</td><td rowspan="1" colspan="1">Degenerated</td><td rowspan="1" colspan="1">iii, 7–8</td><td rowspan="1" colspan="1">ii, 5</td><td rowspan="1" colspan="1">16</td><td rowspan="1" colspan="1">1.7–2.3</td><td rowspan="1" colspan="1">No</td></tr><tr><td rowspan="1" colspan="1">
                    <bold>20</bold>
                  </td><td rowspan="1" colspan="1">
                    <italic>
                      <tp:taxon-name><tp:taxon-name-part taxon-name-part-type="genus" reg="Triplophysa">T.</tp:taxon-name-part> <tp:taxon-name-part taxon-name-part-type="species" reg="nasobarbatula">nasobarbatula</tp:taxon-name-part></tp:taxon-name>
                    </italic>
                  </td><td rowspan="1" colspan="1">Whole body</td><td rowspan="1" colspan="1">9.1–13.3</td><td rowspan="1" colspan="1">4 + 36</td><td rowspan="1" colspan="1">Degenerated</td><td rowspan="1" colspan="1">iii, 8</td><td rowspan="1" colspan="1">iii, 5</td><td rowspan="1" colspan="1">15</td><td rowspan="1" colspan="1">1 .4–1.8</td><td rowspan="1" colspan="1">Yes</td></tr><tr><td rowspan="1" colspan="1">
                    <bold>21</bold>
                  </td><td rowspan="1" colspan="1">
                    <italic>
                      <tp:taxon-name><tp:taxon-name-part taxon-name-part-type="genus" reg="Triplophysa">T.</tp:taxon-name-part> <tp:taxon-name-part taxon-name-part-type="species" reg="nayongensis">nayongensis</tp:taxon-name-part></tp:taxon-name>
                    </italic>
                  </td><td rowspan="1" colspan="1">Absent</td><td rowspan="1" colspan="1">Absent</td><td rowspan="1" colspan="1">4 + 35</td><td rowspan="1" colspan="1">Developed</td><td rowspan="1" colspan="1">iii, 8</td><td rowspan="1" colspan="1">iii, 5–6</td><td rowspan="1" colspan="1">12–14</td><td rowspan="1" colspan="1">2.3–2.9</td><td rowspan="1" colspan="1">Yes</td></tr><tr><td rowspan="1" colspan="1">
                    <bold>22</bold>
                  </td><td rowspan="1" colspan="1">
                    <italic>
                      <tp:taxon-name><tp:taxon-name-part taxon-name-part-type="genus" reg="Triplophysa">T.</tp:taxon-name-part> <tp:taxon-name-part taxon-name-part-type="species" reg="panzhouensis">panzhouensis</tp:taxon-name-part></tp:taxon-name>
                    </italic>
                  </td><td rowspan="1" colspan="1">Whole body</td><td rowspan="1" colspan="1">7.0–11.0</td><td rowspan="1" colspan="1">4 + 35</td><td rowspan="1" colspan="1">Degenerated</td><td rowspan="1" colspan="1">iv, 7–8</td><td rowspan="1" colspan="1">iii, 5</td><td rowspan="1" colspan="1">16</td><td rowspan="1" colspan="1">2.2</td><td rowspan="1" colspan="1">No</td></tr><tr><td rowspan="1" colspan="1">
                    <bold>23</bold>
                  </td><td rowspan="1" colspan="1">
                    <italic>
                      <tp:taxon-name><tp:taxon-name-part taxon-name-part-type="genus" reg="Triplophysa">T.</tp:taxon-name-part> <tp:taxon-name-part taxon-name-part-type="species" reg="posterodorsalus">posterodorsalus</tp:taxon-name-part></tp:taxon-name>
                    </italic>
                  </td><td rowspan="1" colspan="1">Absent</td><td rowspan="1" colspan="1">Absent</td><td rowspan="1" colspan="1">–</td><td rowspan="1" colspan="1">–</td><td rowspan="1" colspan="1">iii, 6</td><td rowspan="1" colspan="1">ii, 4</td><td rowspan="1" colspan="1">15</td><td rowspan="1" colspan="1">3.33</td><td rowspan="1" colspan="1">No</td></tr><tr><td rowspan="1" colspan="1">
                    <bold>24</bold>
                  </td><td rowspan="1" colspan="1">
                    <italic>
                      <tp:taxon-name><tp:taxon-name-part taxon-name-part-type="genus" reg="Triplophysa">T.</tp:taxon-name-part> <tp:taxon-name-part taxon-name-part-type="species" reg="qingzhenensis">qingzhenensis</tp:taxon-name-part></tp:taxon-name>
                    </italic>
                  </td><td rowspan="1" colspan="1">Whole body</td><td rowspan="1" colspan="1">2.1–4.4</td><td rowspan="1" colspan="1">4 + 36</td><td rowspan="1" colspan="1">Degenerated</td><td rowspan="1" colspan="1">iii, 7–8</td><td rowspan="1" colspan="1">iii, 5</td><td rowspan="1" colspan="1">14</td><td rowspan="1" colspan="1">2.25</td><td rowspan="1" colspan="1">No</td></tr><tr><td rowspan="1" colspan="1">
                    <bold>25</bold>
                  </td><td rowspan="1" colspan="1">
                    <italic>
                      <tp:taxon-name><tp:taxon-name-part taxon-name-part-type="genus" reg="Triplophysa">T.</tp:taxon-name-part> <tp:taxon-name-part taxon-name-part-type="species" reg="qini">qini</tp:taxon-name-part></tp:taxon-name>
                    </italic>
                  </td><td rowspan="1" colspan="1">Absent</td><td rowspan="1" colspan="1">Absent</td><td rowspan="1" colspan="1">4 + 34–35</td><td rowspan="1" colspan="1">–</td><td rowspan="1" colspan="1">ii, 8</td><td rowspan="1" colspan="1">ii, 5</td><td rowspan="1" colspan="1">14–16</td><td rowspan="1" colspan="1">2.36</td><td rowspan="1" colspan="1">Yes</td></tr><tr><td rowspan="1" colspan="1">
                    <bold>26</bold>
                  </td><td rowspan="1" colspan="1">
                    <italic>
                      <tp:taxon-name><tp:taxon-name-part taxon-name-part-type="genus" reg="Triplophysa">T.</tp:taxon-name-part> <tp:taxon-name-part taxon-name-part-type="species" reg="qiubeiensis">qiubeiensis</tp:taxon-name-part></tp:taxon-name>
                    </italic>
                  </td><td rowspan="1" colspan="1">Absent</td><td rowspan="1" colspan="1">Absent</td><td rowspan="1" colspan="1">4 + 35</td><td rowspan="1" colspan="1">Degenerated</td><td rowspan="1" colspan="1">iii, 7</td><td rowspan="1" colspan="1">iii, 5</td><td rowspan="1" colspan="1">14–15</td><td rowspan="1" colspan="1">2.0–2.8</td><td rowspan="1" colspan="1">Yes</td></tr><tr><td rowspan="1" colspan="1">
                    <bold>27</bold>
                  </td><td rowspan="1" colspan="1">
                    <italic>
                      <tp:taxon-name><tp:taxon-name-part taxon-name-part-type="genus" reg="Triplophysa">T.</tp:taxon-name-part> <tp:taxon-name-part taxon-name-part-type="species" reg="rongduensis">rongduensis</tp:taxon-name-part></tp:taxon-name>
                    </italic>
                  </td><td rowspan="1" colspan="1">Whole body</td><td rowspan="1" colspan="1">7.2–14.7</td><td rowspan="1" colspan="1">4 + 39</td><td rowspan="1" colspan="1">Degenerated</td><td rowspan="1" colspan="1">iv, 9</td><td rowspan="1" colspan="1">iii, 5</td><td rowspan="1" colspan="1">16</td><td rowspan="1" colspan="1">1.62</td><td rowspan="1" colspan="1">No</td></tr><tr><td rowspan="1" colspan="1">
                    <bold>28</bold>
                  </td><td rowspan="1" colspan="1">
                    <italic>
                      <tp:taxon-name><tp:taxon-name-part taxon-name-part-type="genus" reg="Triplophysa">T.</tp:taxon-name-part> <tp:taxon-name-part taxon-name-part-type="species" reg="rosa">rosa</tp:taxon-name-part></tp:taxon-name>
                    </italic>
                  </td><td rowspan="1" colspan="1">Absent</td><td rowspan="1" colspan="1">Absent</td><td rowspan="1" colspan="1">–</td><td rowspan="1" colspan="1">–</td><td rowspan="1" colspan="1">iii, 9</td><td rowspan="1" colspan="1">iii, 6</td><td rowspan="1" colspan="1">14</td><td rowspan="1" colspan="1">2.3</td><td rowspan="1" colspan="1">Yes</td></tr><tr><td rowspan="1" colspan="1">
                    <bold>29</bold>
                  </td><td rowspan="1" colspan="1">
                    <italic>
                      <tp:taxon-name><tp:taxon-name-part taxon-name-part-type="genus" reg="Triplophysa">T.</tp:taxon-name-part> <tp:taxon-name-part taxon-name-part-type="species" reg="sanduensis">sanduensis</tp:taxon-name-part></tp:taxon-name>
                    </italic>
                  </td><td rowspan="1" colspan="1">Whole body</td><td rowspan="1" colspan="1">11.9–15.4</td><td rowspan="1" colspan="1">4 + 37</td><td rowspan="1" colspan="1">Degenerated</td><td rowspan="1" colspan="1">ii, 8–9</td><td rowspan="1" colspan="1">i, 5</td><td rowspan="1" colspan="1">17–18</td><td rowspan="1" colspan="1">1.58</td><td rowspan="1" colspan="1">No</td></tr><tr><td rowspan="1" colspan="1">
                    <bold>30</bold>
                  </td><td rowspan="1" colspan="1">
                    <italic>
                      <tp:taxon-name><tp:taxon-name-part taxon-name-part-type="genus" reg="Triplophysa">T.</tp:taxon-name-part> <tp:taxon-name-part taxon-name-part-type="species" reg="shilinensis">shilinensis</tp:taxon-name-part></tp:taxon-name>
                    </italic>
                  </td><td rowspan="1" colspan="1">Absent</td><td rowspan="1" colspan="1">Absent</td><td rowspan="1" colspan="1">–</td><td rowspan="1" colspan="1">Degenerated</td><td rowspan="1" colspan="1">iii, 7</td><td rowspan="1" colspan="1">iii, 5</td><td rowspan="1" colspan="1">14</td><td rowspan="1" colspan="1">2.47</td><td rowspan="1" colspan="1">No</td></tr><tr><td rowspan="1" colspan="1">
                    <bold>31</bold>
                  </td><td rowspan="1" colspan="1">
                    <italic>
                      <tp:taxon-name><tp:taxon-name-part taxon-name-part-type="genus" reg="Triplophysa">T.</tp:taxon-name-part> <tp:taxon-name-part taxon-name-part-type="species" reg="tianeensis">tianeensis</tp:taxon-name-part></tp:taxon-name>
                    </italic>
                  </td><td rowspan="1" colspan="1">Whole body</td><td rowspan="1" colspan="1">3.0–5.9</td><td rowspan="1" colspan="1">4 + 35</td><td rowspan="1" colspan="1">Degenerated</td><td rowspan="1" colspan="1">iii, 6–7</td><td rowspan="1" colspan="1">iii, 6</td><td rowspan="1" colspan="1">15–16</td><td rowspan="1" colspan="1">1.84</td><td rowspan="1" colspan="1">No</td></tr><tr><td rowspan="1" colspan="1">
                    <bold>32</bold>
                  </td><td rowspan="1" colspan="1">
                    <italic>
                      <tp:taxon-name><tp:taxon-name-part taxon-name-part-type="genus" reg="Triplophysa">T.</tp:taxon-name-part> <tp:taxon-name-part taxon-name-part-type="species" reg="tianlinensis">tianlinensis</tp:taxon-name-part></tp:taxon-name>
                    </italic>
                  </td><td rowspan="1" colspan="1">Absent</td><td rowspan="1" colspan="1">Absent</td><td rowspan="1" colspan="1">–</td><td rowspan="1" colspan="1">Degenerated</td><td rowspan="1" colspan="1">iv, 8–9</td><td rowspan="1" colspan="1">iii, 6</td><td rowspan="1" colspan="1">15–16</td><td rowspan="1" colspan="1">1.55</td><td rowspan="1" colspan="1">Yes</td></tr><tr><td rowspan="1" colspan="1">
                    <bold>33</bold>
                  </td><td rowspan="1" colspan="1">
                    <italic>
                      <tp:taxon-name><tp:taxon-name-part taxon-name-part-type="genus" reg="Triplophysa">T.</tp:taxon-name-part> <tp:taxon-name-part taxon-name-part-type="species" reg="tianxingensis">tianxingensis</tp:taxon-name-part></tp:taxon-name>
                    </italic>
                  </td><td rowspan="1" colspan="1">Whole body</td><td rowspan="1" colspan="1">4.2–6.7</td><td rowspan="1" colspan="1">4 + 38</td><td rowspan="1" colspan="1">Developed</td><td rowspan="1" colspan="1">iii, 8</td><td rowspan="1" colspan="1">ii, 5</td><td rowspan="1" colspan="1">16</td><td rowspan="1" colspan="1">2</td><td rowspan="1" colspan="1">No</td></tr><tr><td rowspan="1" colspan="1">
                    <bold>34</bold>
                  </td><td rowspan="1" colspan="1">
                    <italic>
                      <tp:taxon-name><tp:taxon-name-part taxon-name-part-type="genus" reg="Triplophysa">T.</tp:taxon-name-part> <tp:taxon-name-part taxon-name-part-type="species" reg="wenshanensis">wenshanensis</tp:taxon-name-part></tp:taxon-name>
                    </italic>
                  </td><td rowspan="1" colspan="1">Whole body</td><td rowspan="1" colspan="1">5.1–6.4</td><td rowspan="1" colspan="1">4 + 38~39</td><td rowspan="1" colspan="1">Normally developed</td><td rowspan="1" colspan="1">iii, 8–10</td><td rowspan="1" colspan="1">iii, 6–8</td><td rowspan="1" colspan="1">17–19</td><td rowspan="1" colspan="1">2.2–2.8</td><td rowspan="1" colspan="1">No</td></tr><tr><td rowspan="1" colspan="1">
                    <bold>35</bold>
                  </td><td rowspan="1" colspan="1">
                    <italic>
                      <tp:taxon-name><tp:taxon-name-part taxon-name-part-type="genus" reg="Triplophysa">T.</tp:taxon-name-part> <tp:taxon-name-part taxon-name-part-type="species" reg="wudangensis">wudangensis</tp:taxon-name-part></tp:taxon-name>
                    </italic>
                  </td><td rowspan="1" colspan="1">Whole body</td><td rowspan="1" colspan="1">5.1–6.5</td><td rowspan="1" colspan="1">4 + 34</td><td rowspan="1" colspan="1">Degenerated</td><td rowspan="1" colspan="1">iii, 7</td><td rowspan="1" colspan="1">iii, 5</td><td rowspan="1" colspan="1">14</td><td rowspan="1" colspan="1">2.56</td><td rowspan="1" colspan="1">No</td></tr><tr><td rowspan="1" colspan="1">
                    <bold>36</bold>
                  </td><td rowspan="1" colspan="1">
                    <italic>
                      <tp:taxon-name><tp:taxon-name-part taxon-name-part-type="genus" reg="Triplophysa">T.</tp:taxon-name-part> <tp:taxon-name-part taxon-name-part-type="species" reg="xiangshuingensis">xiangshuingensis</tp:taxon-name-part></tp:taxon-name>
                    </italic>
                  </td><td rowspan="1" colspan="1">Whole body</td><td rowspan="1" colspan="1">7.5</td><td rowspan="1" colspan="1">–</td><td rowspan="1" colspan="1">Degenerated</td><td rowspan="1" colspan="1">iii, 6</td><td rowspan="1" colspan="1">iii, 5</td><td rowspan="1" colspan="1">14</td><td rowspan="1" colspan="1">1.9</td><td rowspan="1" colspan="1">No</td></tr><tr><td rowspan="1" colspan="1">
                    <bold>37</bold>
                  </td><td rowspan="1" colspan="1">
                    <italic>
                      <tp:taxon-name><tp:taxon-name-part taxon-name-part-type="genus" reg="Triplophysa">T.</tp:taxon-name-part> <tp:taxon-name-part taxon-name-part-type="species" reg="xiangxiensis">xiangxiensis</tp:taxon-name-part></tp:taxon-name>
                    </italic>
                  </td><td rowspan="1" colspan="1">Absent</td><td rowspan="1" colspan="1">Absent</td><td rowspan="1" colspan="1">–</td><td rowspan="1" colspan="1">Developed</td><td rowspan="1" colspan="1">iii, 8</td><td rowspan="1" colspan="1">iii, 6</td><td rowspan="1" colspan="1">16</td><td rowspan="1" colspan="1">2.37</td><td rowspan="1" colspan="1">Yes</td></tr><tr><td rowspan="1" colspan="1">
                    <bold>38</bold>
                  </td><td rowspan="1" colspan="1">
                    <italic>
                      <tp:taxon-name><tp:taxon-name-part taxon-name-part-type="genus" reg="Triplophysa">T.</tp:taxon-name-part> <tp:taxon-name-part taxon-name-part-type="species" reg="xichouensis">xichouensis</tp:taxon-name-part></tp:taxon-name>
                    </italic>
                  </td><td rowspan="1" colspan="1">Whole body</td><td rowspan="1" colspan="1">Absent</td><td rowspan="1" colspan="1">4 + 36</td><td rowspan="1" colspan="1">Developed</td><td rowspan="1" colspan="1">iii, 8</td><td rowspan="1" colspan="1">ii, 6</td><td rowspan="1" colspan="1">16</td><td rowspan="1" colspan="1">2.8</td><td rowspan="1" colspan="1">Yes</td></tr><tr><td rowspan="1" colspan="1">
                    <bold>39</bold>
                  </td><td rowspan="1" colspan="1">
                    <italic>
                      <tp:taxon-name><tp:taxon-name-part taxon-name-part-type="genus" reg="Triplophysa">T.</tp:taxon-name-part> <tp:taxon-name-part taxon-name-part-type="species" reg="xingyiensis">xingyiensis</tp:taxon-name-part></tp:taxon-name>
                    </italic>
                  </td><td rowspan="1" colspan="1">Whole body</td><td rowspan="1" colspan="1">9.1–17.3</td><td rowspan="1" colspan="1">4 + 36</td><td rowspan="1" colspan="1">Degenerated</td><td rowspan="1" colspan="1">ii, 7</td><td rowspan="1" colspan="1">i, 5</td><td rowspan="1" colspan="1">16</td><td rowspan="1" colspan="1">1.9–2.2</td><td rowspan="1" colspan="1">No</td></tr><tr><td rowspan="1" colspan="1">
                    <bold>40</bold>
                  </td><td rowspan="1" colspan="1">
                    <italic>
                      <tp:taxon-name><tp:taxon-name-part taxon-name-part-type="genus" reg="Triplophysa">T.</tp:taxon-name-part> <tp:taxon-name-part taxon-name-part-type="species" reg="xiuwenensis">xiuwenensis</tp:taxon-name-part></tp:taxon-name>
                    </italic>
                  </td><td rowspan="1" colspan="1">Absent</td><td rowspan="1" colspan="1">4.6–6.7</td><td rowspan="1" colspan="1">4 + 37</td><td rowspan="1" colspan="1">Degenerated</td><td rowspan="1" colspan="1">iii, 8</td><td rowspan="1" colspan="1">iii, 6</td><td rowspan="1" colspan="1">14–15</td><td rowspan="1" colspan="1">2.1–2.5</td><td rowspan="1" colspan="1">No</td></tr><tr><td rowspan="1" colspan="1">
                    <bold>41</bold>
                  </td><td rowspan="1" colspan="1">
                    <italic>
                      <tp:taxon-name><tp:taxon-name-part taxon-name-part-type="genus" reg="Triplophysa">T.</tp:taxon-name-part> <tp:taxon-name-part taxon-name-part-type="species" reg="xuanweiensis">xuanweiensis</tp:taxon-name-part></tp:taxon-name>
                    </italic>
                  </td><td rowspan="1" colspan="1">Absent</td><td rowspan="1" colspan="1">Absent</td><td rowspan="1" colspan="1">–</td><td rowspan="1" colspan="1">Well developed</td><td rowspan="1" colspan="1">iii, 7–8</td><td rowspan="1" colspan="1">iii, 5</td><td rowspan="1" colspan="1">17–18</td><td rowspan="1" colspan="1">2.02</td><td rowspan="1" colspan="1">Yes</td></tr><tr><td rowspan="1" colspan="1">
                    <bold>42</bold>
                  </td><td rowspan="1" colspan="1">
                    <italic>
                      <tp:taxon-name><tp:taxon-name-part taxon-name-part-type="genus" reg="Triplophysa">T.</tp:taxon-name-part> <tp:taxon-name-part taxon-name-part-type="species" reg="yaluwang">yaluwang</tp:taxon-name-part></tp:taxon-name>
                    </italic>
                  </td><td rowspan="1" colspan="1">Whole body</td><td rowspan="1" colspan="1">4.6–6.1</td><td rowspan="1" colspan="1">4 + 36</td><td rowspan="1" colspan="1">Degenerated</td><td rowspan="1" colspan="1">iii, 7</td><td rowspan="1" colspan="1">iii, 5</td><td rowspan="1" colspan="1">14</td><td rowspan="1" colspan="1">2.5</td><td rowspan="1" colspan="1">Yes</td></tr><tr><td rowspan="1" colspan="1">
                    <bold>43</bold>
                  </td><td rowspan="1" colspan="1">
                    <italic>
                      <tp:taxon-name><tp:taxon-name-part taxon-name-part-type="genus" reg="Triplophysa">T.</tp:taxon-name-part> <tp:taxon-name-part taxon-name-part-type="species" reg="yangi">yangi</tp:taxon-name-part></tp:taxon-name>
                    </italic>
                  </td><td rowspan="1" colspan="1">Absent</td><td rowspan="1" colspan="1">2–5.3</td><td rowspan="1" colspan="1">4 + 34~35</td><td rowspan="1" colspan="1">Well developed</td><td rowspan="1" colspan="1">iii, 7–9</td><td rowspan="1" colspan="1">iii, 5–7</td><td rowspan="1" colspan="1">15–18</td><td rowspan="1" colspan="1">1.7–1.9</td><td rowspan="1" colspan="1">Yes</td></tr><tr><td rowspan="1" colspan="1">
                    <bold>44</bold>
                  </td><td rowspan="1" colspan="1">
                    <italic>
                      <tp:taxon-name><tp:taxon-name-part taxon-name-part-type="genus" reg="Triplophysa">T.</tp:taxon-name-part> <tp:taxon-name-part taxon-name-part-type="species" reg="yunnanensis">yunnanensis</tp:taxon-name-part></tp:taxon-name>
                    </italic>
                  </td><td rowspan="1" colspan="1">Whole body</td><td rowspan="1" colspan="1">7.2–8.3</td><td rowspan="1" colspan="1">–</td><td rowspan="1" colspan="1">Degenerated</td><td rowspan="1" colspan="1">iii, 7</td><td rowspan="1" colspan="1">iii, 5</td><td rowspan="1" colspan="1">15–16</td><td rowspan="1" colspan="1">1.8–2.1</td><td rowspan="1" colspan="1">No</td></tr><tr><td rowspan="1" colspan="1">
                    <bold>45</bold>
                  </td><td rowspan="1" colspan="1">
                    <italic>
                      <tp:taxon-name><tp:taxon-name-part taxon-name-part-type="genus" reg="Triplophysa">T.</tp:taxon-name-part> <tp:taxon-name-part taxon-name-part-type="species" reg="zhenfengensis">zhenfengensis</tp:taxon-name-part></tp:taxon-name>
                    </italic>
                  </td><td rowspan="1" colspan="1">Whole body</td><td rowspan="1" colspan="1">7.1–16.7</td><td rowspan="1" colspan="1">4 + 36</td><td rowspan="1" colspan="1">Degenerated</td><td rowspan="1" colspan="1">iii, 7</td><td rowspan="1" colspan="1">iii, 5</td><td rowspan="1" colspan="1">14–15</td><td rowspan="1" colspan="1">1.6–2.0</td><td rowspan="1" colspan="1">No</td></tr><tr><td rowspan="1" colspan="1">
                    <bold>46</bold>
                  </td><td rowspan="1" colspan="1">
                    <italic>
                      <tp:taxon-name><tp:taxon-name-part taxon-name-part-type="genus" reg="Triplophysa">T.</tp:taxon-name-part> <tp:taxon-name-part taxon-name-part-type="species" reg="ziyunensis">ziyunensis</tp:taxon-name-part></tp:taxon-name>
                    </italic>
                  </td><td rowspan="1" colspan="1">Whole body</td><td rowspan="1" colspan="1">2.4–4.9</td><td rowspan="1" colspan="1">4 + 35</td><td rowspan="1" colspan="1">Degenerated</td><td rowspan="1" colspan="1">iii, 8</td><td rowspan="1" colspan="1">iii, 5</td><td rowspan="1" colspan="1">16</td><td rowspan="1" colspan="1">2.34</td><td rowspan="1" colspan="1">Yes</td></tr><tr><td rowspan="1" colspan="1">
                    <bold>47</bold>
                  </td><td rowspan="1" colspan="1"><italic><tp:taxon-name><tp:taxon-name-part taxon-name-part-type="genus" reg="Triplophysa">T.</tp:taxon-name-part> <tp:taxon-name-part taxon-name-part-type="species" reg="dafangensis">dafangensis</tp:taxon-name-part></tp:taxon-name></italic> sp. nov.</td><td rowspan="1" colspan="1">Absent</td><td rowspan="1" colspan="1">5.3–7.1</td><td rowspan="1" colspan="1">4 + 39</td><td rowspan="1" colspan="1">Degenerated</td><td rowspan="1" colspan="1">iii, 7–8</td><td rowspan="1" colspan="1">iii, 6–7</td><td rowspan="1" colspan="1">14–16</td><td rowspan="1" colspan="1">2.3–2.8</td><td rowspan="1" colspan="1">Yes</td></tr><tr><td rowspan="1" colspan="1">
                    <bold>48</bold>
                  </td><td rowspan="1" colspan="1"><italic><tp:taxon-name><tp:taxon-name-part taxon-name-part-type="genus" reg="Triplophysa">T.</tp:taxon-name-part> <tp:taxon-name-part taxon-name-part-type="species" reg="zhijinensis">zhijinensis</tp:taxon-name-part></tp:taxon-name></italic> sp. nov.</td><td rowspan="1" colspan="1">Present</td><td rowspan="1" colspan="1">Absent or 1.3–2.9</td><td rowspan="1" colspan="1">4 + 35</td><td rowspan="1" colspan="1">Degenerated</td><td rowspan="1" colspan="1">iii, 8</td><td rowspan="1" colspan="1">iii, 5–6</td><td rowspan="1" colspan="1">14–15</td><td rowspan="1" colspan="1">2.0–2.9</td><td rowspan="1" colspan="1">No</td></tr></tbody></table></table-wrap></tp:treatment-sec><tp:treatment-sec sec-type="Diagnosis"><title>Diagnosis.</title><p><italic><tp:taxon-name><tp:taxon-name-part taxon-name-part-type="genus" reg="Triplophysa">Triplophysa</tp:taxon-name-part> <tp:taxon-name-part taxon-name-part-type="species" reg="zhijinensis">zhijinensis</tp:taxon-name-part></tp:taxon-name></italic> sp. nov. can be distinguished from all other species in the genus <italic><tp:taxon-name><tp:taxon-name-part taxon-name-part-type="genus" reg="Triplophysa">Triplophysa</tp:taxon-name-part></tp:taxon-name></italic> by the following combination of characteristics: body scaleless, dorsal with pigment spots in preserved specimens, lateral line complete; eyes are either absent or have degenerated into a small black spot with a diameter of 1.3–2.9% of <abbrev xmlns:xlink="http://www.w3.org/1999/xlink" xlink:title="head length" xlink:type="simple">HL</abbrev>; anterior nostril with barbel-like tip; distal margin of dorsal fin truncate; tip of pelvic fin not reaching to anus; dorsal fin 8, anal fin 5–6, and caudal fin 14–15 branched fin rays; vertebrae 39 (Fig. <xref ref-type="fig" rid="F2">2</xref>).</p><fig id="F2" position="float" orientation="portrait"><object-id xmlns:xlink="http://www.w3.org/1999/xlink" content-type="doi" xlink:type="simple">10.3897/zookeys.1281.186268.figure2</object-id><object-id xmlns:xlink="http://www.w3.org/1999/xlink" content-type="arpha" xlink:type="simple">388AFABD-D1E8-5A4F-9A2A-FFF0B66D3C4A</object-id><label>Figure 2.</label><caption><p><italic><tp:taxon-name><tp:taxon-name-part taxon-name-part-type="genus" reg="Triplophysa">Triplophysa</tp:taxon-name-part> <tp:taxon-name-part taxon-name-part-type="species" reg="zhijinensis">zhijinensis</tp:taxon-name-part></tp:taxon-name></italic> sp. nov., holotype, micro-CTgraph. <bold>A</bold>. Dorsal view; <bold>B</bold>. Lateral view; <bold>C</bold>. Ventral view.</p></caption><graphic xmlns:xlink="http://www.w3.org/1999/xlink" xlink:href="zookeys-1281-123_article-186268__-g002.jpg" id="oo_1667687.jpg" position="float" orientation="portrait" xlink:type="simple"><uri content-type="original_file" xlink:type="simple">https://binary.pensoft.net/fig/1667687</uri></graphic></fig></tp:treatment-sec><tp:treatment-sec sec-type="Description"><title>Description.</title><p>D iii, 8; A iii, 5–6; P i, 9; V ii, 5–6; C 14–15; vertebrae 4+35 (<italic>n</italic> = 1).</p><p><bold><italic>Body</italic></bold> extended, forequarters subcylindrical, hindquarters laterally compressed, dorsal profile of head gradually rising. Dorsal profile of body convex. Abdominal profile almost straight from end of muzzle to beginning of anal fin, slightly concave from the beginning of the anal fin. Maximum body depth reached before the origin of the dorsal fin, deepest body depth 13.0–15.7% of <abbrev xmlns:xlink="http://www.w3.org/1999/xlink" xlink:title="standard length" xlink:type="simple">SL</abbrev>; body slightly tapering toward the caudal fin base. Body smooth and scaleless; lateral line complete. Cephalic lateral-line system with 4+5 supraorbital pores, 6 infraorbital pores, 3 supratemporal pores, and 11 preopercular pores.</p><p><bold><italic>Head</italic></bold> robust, width slightly greater than depth, 22.4–25.7% of <abbrev xmlns:xlink="http://www.w3.org/1999/xlink" xlink:title="standard length" xlink:type="simple">SL</abbrev>. Snout pointed; eyes highly degenerated–absent in three specimens examined, and two individuals retaining eyes as small black spots, eye diameter 1.3 and 2.9% of <abbrev xmlns:xlink="http://www.w3.org/1999/xlink" xlink:title="head length" xlink:type="simple">HL</abbrev>. Interorbital width 35.1/35.3% of head length. Anterior and posterior nostrils connected; posterior nostril larger than anterior. Anterior within nasal flap, extended into barbel-like tip.</p><p><bold><italic>Mouth</italic></bold> inferior; mouth corner located below anterior nostril. Upper and lower lips thick; upper lip with fine papillae; lower lip centrally notched, divided into left and right lobes. Upper jaw without dentary processes; margin of lower jaw exposed, spatulate in shape, distinct V–shaped median incision on lower lip. Three pairs of barbels, all elongated: one pair each of inner rostral, outer rostral, and maxillary barbels. Inner rostral barbels 21.0–29.7% of <abbrev xmlns:xlink="http://www.w3.org/1999/xlink" xlink:title="head length" xlink:type="simple">HL</abbrev>, extending posteriorly to nostrils; outer rostral barbels well-developed, 45.4–58.9% of <abbrev xmlns:xlink="http://www.w3.org/1999/xlink" xlink:title="head length" xlink:type="simple">HL</abbrev>, extending beyond base of maxillary barbels; maxillary barbels 35.1–43.9% of <abbrev xmlns:xlink="http://www.w3.org/1999/xlink" xlink:title="head length" xlink:type="simple">HL</abbrev>, reaching beyond posterior margin of nostrils, exceeding half the distance to the opercular bone. Posterior chamber degenerated, with the bony capsule forming a dumbbell shape.</p><p>Dorsal fin origin located approximately at the midpoint between snout tip and caudal fin base, 19.9–21.4% of <abbrev xmlns:xlink="http://www.w3.org/1999/xlink" xlink:title="standard length" xlink:type="simple">SL</abbrev>; fin margin truncate, with the first branched ray longest. Fin ray tips extend to the vertical through the anus. Anal fin well-developed, with concave posterior margin, 15.2–18.6% of <abbrev xmlns:xlink="http://www.w3.org/1999/xlink" xlink:title="standard length" xlink:type="simple">SL</abbrev>; fin rays do not reach caudal fin base. Pectoral fins well-developed, 20.4–21.5% of <abbrev xmlns:xlink="http://www.w3.org/1999/xlink" xlink:title="standard length" xlink:type="simple">SL</abbrev>, extending horizontally fin rays reach approximately halfway between pectoral and pelvic fin origins. Pelvic fins well developed, 16.4–18.3% of <abbrev xmlns:xlink="http://www.w3.org/1999/xlink" xlink:title="standard length" xlink:type="simple">SL</abbrev>; origin slightly posterior to dorsal-fin origin, the tip of pelvic fin not reaching the anus. Anus positioned close to anal fin origin. Caudal fin forked, upper lobe longer than lower, tip slightly pointed. Adipose-like fin folds with slight keel along dorsal and ventral edges of caudal peduncle, continuous with caudal fin.</p></tp:treatment-sec><tp:treatment-sec sec-type="Coloration"><title>Coloration.</title><p>Live individuals in natural habitat exhibit depigmented body surfaces. After rearing under natural light for two days, pigmentation appears as irregular patches on dorsal surface (Fig. <xref ref-type="fig" rid="F3">3</xref>). All fins colorless. After fixation in 10% formalin, ventral body turns milky white; body and fin rays whitish, with light brown patches on head and dorsal body; remaining body areas pale yellow. All fin rays milky white, bases pale yellow (Fig. <xref ref-type="fig" rid="F1">1</xref>).</p><fig id="F3" position="float" orientation="portrait"><object-id xmlns:xlink="http://www.w3.org/1999/xlink" content-type="doi" xlink:type="simple">10.3897/zookeys.1281.186268.figure3</object-id><object-id xmlns:xlink="http://www.w3.org/1999/xlink" content-type="arpha" xlink:type="simple">C556DD32-C73C-56D7-83CF-4BDF5A823C20</object-id><label>Figure 3.</label><caption><p>Live specimens of <italic><tp:taxon-name><tp:taxon-name-part taxon-name-part-type="genus" reg="Triplophysa">Triplophysa</tp:taxon-name-part> <tp:taxon-name-part taxon-name-part-type="species" reg="zhijinensis">zhijinensis</tp:taxon-name-part></tp:taxon-name></italic> sp. nov.</p></caption><graphic xmlns:xlink="http://www.w3.org/1999/xlink" xlink:href="zookeys-1281-123_article-186268__-g003.jpg" id="oo_1667688.jpg" position="float" orientation="portrait" xlink:type="simple"><uri content-type="original_file" xlink:type="simple">https://binary.pensoft.net/fig/1667688</uri></graphic></fig></tp:treatment-sec><tp:treatment-sec sec-type="Sexual dimorphism"><title>Sexual dimorphism.</title><p>In one male specimen (GZNUSLS202410072, 74.1 mm <abbrev xmlns:xlink="http://www.w3.org/1999/xlink" xlink:title="standard length" xlink:type="simple">SL</abbrev>), microvillous microspinules were present on the anterior margin of the eye, outside of nostrils, and outside of rostral barbel area (Fig. <xref ref-type="fig" rid="F4">4A</xref>); and second to fourth branched pectoral-fin rays are thickened and broadened, with their dorsal surfaces covered by numerous breeding tubercles (Fig. <xref ref-type="fig" rid="F4">4B, C</xref>).</p><fig id="F4" position="float" orientation="portrait"><object-id xmlns:xlink="http://www.w3.org/1999/xlink" content-type="doi" xlink:type="simple">10.3897/zookeys.1281.186268.figure4</object-id><object-id xmlns:xlink="http://www.w3.org/1999/xlink" content-type="arpha" xlink:type="simple">462B4271-053D-554E-B2C8-AB3C24130F67</object-id><label>Figure 4.</label><caption><p>Sexual dimorphism of <italic><tp:taxon-name><tp:taxon-name-part taxon-name-part-type="genus" reg="Triplophysa">Triplophysa</tp:taxon-name-part> <tp:taxon-name-part taxon-name-part-type="species" reg="zhijinensis">zhijinensis</tp:taxon-name-part></tp:taxon-name></italic> sp. nov., holotype. <bold>A</bold>. Lateral view show the head; <bold>B</bold>. Ventral view show the pectoral fins and abdominal region; <bold>C</bold>. Dorsal view with an inset show the thickened and broadened pectoral fin morphology. Boxes indicate regions highlighting sexual dimorphism.</p></caption><graphic xmlns:xlink="http://www.w3.org/1999/xlink" xlink:href="zookeys-1281-123_article-186268__-g004.jpg" id="oo_1667689.jpg" position="float" orientation="portrait" xlink:type="simple"><uri content-type="original_file" xlink:type="simple">https://binary.pensoft.net/fig/1667689</uri></graphic></fig></tp:treatment-sec><tp:treatment-sec sec-type="Distribution"><title>Distribution.</title><p>The new species was collected from an underground river in Xiongjiachang Town, Zhijin County, which is connected to the Sanchahe River, a tributary of the upper reaches of the Wujiang River, and finally joins the Yangtze River (Fig. <xref ref-type="fig" rid="F5">5</xref>).</p><fig id="F5" position="float" orientation="portrait"><object-id xmlns:xlink="http://www.w3.org/1999/xlink" content-type="doi" xlink:type="simple">10.3897/zookeys.1281.186268.figure5</object-id><object-id xmlns:xlink="http://www.w3.org/1999/xlink" content-type="arpha" xlink:type="simple">CC054CE0-6DF0-5D1E-A5C4-EC392CF87DBE</object-id><label>Figure 5.</label><caption><p>Type localities of the two new species from Guizhou Province and river systems showing the distribution of <italic><tp:taxon-name><tp:taxon-name-part taxon-name-part-type="genus" reg="Triplophysa">Triplophysa</tp:taxon-name-part></tp:taxon-name></italic> species in the same and adjacent drainages. Red triangles indicate the type locality of <italic><tp:taxon-name><tp:taxon-name-part taxon-name-part-type="genus" reg="Triplophysa">Triplophysa</tp:taxon-name-part> <tp:taxon-name-part taxon-name-part-type="species" reg="dafangensis">dafangensis</tp:taxon-name-part></tp:taxon-name></italic> sp. nov., and red stars indicate the type locality of <italic><tp:taxon-name><tp:taxon-name-part taxon-name-part-type="genus" reg="Triplophysa">Triplophysa</tp:taxon-name-part> <tp:taxon-name-part taxon-name-part-type="species" reg="zhijinensis">zhijinensis</tp:taxon-name-part></tp:taxon-name></italic> sp. nov. Circles in different colors represent other <italic><tp:taxon-name><tp:taxon-name-part taxon-name-part-type="genus" reg="Triplophysa">Triplophysa</tp:taxon-name-part></tp:taxon-name></italic> species distributed in adjacent river systems. Blue lines denote rivers.</p></caption><graphic xmlns:xlink="http://www.w3.org/1999/xlink" xlink:href="zookeys-1281-123_article-186268__-g005.jpg" id="oo_1667690.jpg" position="float" orientation="portrait" xlink:type="simple"><uri content-type="original_file" xlink:type="simple">https://binary.pensoft.net/fig/1667690</uri></graphic></fig></tp:treatment-sec><tp:treatment-sec sec-type="Etymology"><title>Etymology.</title><p>The specific name refers to the type locality (county) of the new species: Zhijin County and the Latin suffix (ensis). We propose the Chinese name ‘Zhī jīn Gāo yuán qiū’ (织金高原鳅).</p></tp:treatment-sec></tp:taxon-treatment>
