# Supplementary material for: Two new cave-dwelling species of Triplophysa (Cypriniformes, Nemacheilidae) from Guizhou, China
Source: Zookeys. 2026 Jun 3;1281:123–45. doi: 10.3897/zookeys.1281.186268 (PMC13254550; doi:10.3897/zookeys.1281.186268)
Supplement: XML Treatment for Triplophysa dafangensis [file zookeys.1281.186268-treatment2.xml]

<!DOCTYPE tp:taxon-treatment
  PUBLIC "-//TaxonX//DTD Taxonomic Treatment Publishing DTD v0 20100105//EN" "tax-treatment-NSO.dtd">
<tp:taxon-treatment xmlns:tp="http://www.plazi.org/taxpub"><tp:treatment-meta><kwd-group><label>Taxon classification</label><kwd>
              <named-content content-type="kingdom">Animalia</named-content>
            </kwd><kwd>
              <named-content content-type="order">Cypriniformes</named-content>
            </kwd><kwd>
              <named-content content-type="family">Nemacheilidae</named-content>
            </kwd></kwd-group><mixed-citation publication-type="journal"><person-group><name><surname>Zhu</surname><given-names>Ting-Ting</given-names></name><name><surname>Yuan</surname><given-names>Feng-Hua</given-names></name><name><surname>Zhang</surname><given-names>Ren-Yi</given-names></name><name><surname>Zhao</surname><given-names>Ya-Hui</given-names></name></person-group><article-title>Two new cave-dwelling species of <italic><tp:taxon-name><tp:taxon-name-part taxon-name-part-type="genus" reg="Triplophysa">Triplophysa</tp:taxon-name-part></tp:taxon-name></italic> (<tp:taxon-name><tp:taxon-name-part taxon-name-part-type="order" reg="Cypriniformes">Cypriniformes</tp:taxon-name-part></tp:taxon-name>, <tp:taxon-name><tp:taxon-name-part taxon-name-part-type="family" reg="Nemacheilidae">Nemacheilidae</tp:taxon-name-part></tp:taxon-name>) from Guizhou, China</article-title><source>Zookeys</source><day>03</day><month>06</month><year>2026</year><volume>1281</volume><fpage>123</fpage><lpage>145</lpage><pub-id pub-id-type="doi">10.3897/zookeys.1281.186268</pub-id></mixed-citation></tp:treatment-meta><tp:nomenclature><tp:taxon-name><object-id xmlns:xlink="http://www.w3.org/1999/xlink" content-type="arpha" xlink:type="simple">91A806BD-2E3C-5CC8-B1E3-3F3BDB46EB51</object-id>
                		<tp:taxon-name-part taxon-name-part-type="genus" reg="Triplophysa">Triplophysa</tp:taxon-name-part> <tp:taxon-name-part taxon-name-part-type="species" reg="dafangensis">dafangensis</tp:taxon-name-part>
                	
                		<object-id xmlns:xlink="http://www.w3.org/1999/xlink" content-type="zoobank" xlink:type="simple">https://zoobank.org/A2A19271-19E6-4648-B42A-A03BA5E2D62C</object-id>
                	</tp:taxon-name><tp:taxon-status xmlns:xlink="http://www.w3.org/1999/xlink" xlink:type="simple">sp. nov.</tp:taxon-status><xref ref-type="fig" rid="F5">Figs 5</xref><xref ref-type="fig" rid="F6">, 6</xref><xref ref-type="fig" rid="F7">, 7</xref><xref ref-type="fig" rid="F8">, 8</xref><xref ref-type="table" rid="T2">, Tables 2</xref><xref ref-type="table" rid="T3">, 3</xref></tp:nomenclature><tp:treatment-sec sec-type="Type material"><title>Type material.</title><p><bold><italic>Holotype</italic></bold>. • GZNUSLS202501291 (Fig. <xref ref-type="fig" rid="F6">6</xref>), 73.0 mm <abbrev xmlns:xlink="http://www.w3.org/1999/xlink" xlink:title="standard length" xlink:type="simple">SL</abbrev>, collected by Ren-Yi Zhang, Ting-Ting Zhu, Lei-Shan Wang, Feng-Hua Yuan, and local people on January 7, 2025, in Zengjiazhai Village, Yuchong Town, Dafang County, Guizhou Province, China (<named-content xmlns:xlink="http://www.w3.org/1999/xlink" content-type="dwc:verbatimCoordinates" xlink:type="simple">27.4232°N, 105.9309°E</named-content>; ca 1530 m; Fig. <xref ref-type="fig" rid="F5">5</xref>). <bold><italic>Paratypes</italic></bold>. • Six specimens from the same locality as the holotype. GZNUSLS202501288–290, 37.6–71.9 mm <abbrev xmlns:xlink="http://www.w3.org/1999/xlink" xlink:title="standard length" xlink:type="simple">SL</abbrev>, GZNUSLS202501292–294, 48.1–52.6 mm <abbrev xmlns:xlink="http://www.w3.org/1999/xlink" xlink:title="standard length" xlink:type="simple">SL</abbrev>, the collection data are the same as that of the holotype specimen.</p><fig id="F6" position="float" orientation="portrait"><object-id xmlns:xlink="http://www.w3.org/1999/xlink" content-type="doi" xlink:type="simple">10.3897/zookeys.1281.186268.figure6</object-id><object-id xmlns:xlink="http://www.w3.org/1999/xlink" content-type="arpha" xlink:type="simple">597CE0DF-EA93-5478-A216-94D9CBD059A3</object-id><label>Figure 6.</label><caption><p><italic><tp:taxon-name><tp:taxon-name-part taxon-name-part-type="genus" reg="Triplophysa">Triplophysa</tp:taxon-name-part> <tp:taxon-name-part taxon-name-part-type="species" reg="dafangensis">dafangensis</tp:taxon-name-part></tp:taxon-name></italic> sp. nov., holotype, GZNUSLS202501291, 73.0 mm <abbrev xmlns:xlink="http://www.w3.org/1999/xlink" xlink:title="standard length" xlink:type="simple">SL</abbrev>. <bold>A</bold>. Dorsal view; <bold>B</bold>. Lateral view; <bold>C</bold>. Ventral view.</p></caption><graphic xmlns:xlink="http://www.w3.org/1999/xlink" xlink:href="zookeys-1281-123_article-186268__-g006.jpg" id="oo_1667691.jpg" position="float" orientation="portrait" xlink:type="simple"><uri content-type="original_file" xlink:type="simple">https://binary.pensoft.net/fig/1667691</uri></graphic></fig></tp:treatment-sec><tp:treatment-sec sec-type="Diagnosis"><title>Diagnosis.</title><p><italic><tp:taxon-name><tp:taxon-name-part taxon-name-part-type="genus" reg="Triplophysa">Triplophysa</tp:taxon-name-part> <tp:taxon-name-part taxon-name-part-type="species" reg="dafangensis">dafangensis</tp:taxon-name-part></tp:taxon-name></italic> sp. nov. can be distinguished from all other species in the genus <italic><tp:taxon-name><tp:taxon-name-part taxon-name-part-type="genus" reg="Triplophysa">Triplophysa</tp:taxon-name-part></tp:taxon-name></italic> by the following combination of characteristics: body naked, without skin pigmentation, lateral line complete; eye reduced, with diameter of <abbrev xmlns:xlink="http://www.w3.org/1999/xlink" xlink:title="head length" xlink:type="simple">HL</abbrev> 5.3–7.1%; long outer rostral barbel reaching to or beyond posterior margin of posterior nostrils; distal margin of dorsal fin truncate; tip of pectoral fin not reaching to pelvic-fin origin, tip of pelvic fin beyond anus; dorsal fin 8, anal fin 7, and caudal fin 16 branched fin rays; vertebrae 43 (Fig. <xref ref-type="fig" rid="F7">7</xref>).</p><fig id="F7" position="float" orientation="portrait"><object-id xmlns:xlink="http://www.w3.org/1999/xlink" content-type="doi" xlink:type="simple">10.3897/zookeys.1281.186268.figure7</object-id><object-id xmlns:xlink="http://www.w3.org/1999/xlink" content-type="arpha" xlink:type="simple">19AE8987-0AE0-5410-A236-A5FB7E4328B4</object-id><label>Figure 7.</label><caption><p><italic><tp:taxon-name><tp:taxon-name-part taxon-name-part-type="genus" reg="Triplophysa">Triplophysa</tp:taxon-name-part> <tp:taxon-name-part taxon-name-part-type="species" reg="dafangensis">dafangensis</tp:taxon-name-part></tp:taxon-name></italic> sp. nov., holotype, micro-CTgraph. <bold>A</bold>. Dorsal view; <bold>B</bold>. Lateral view; <bold>C</bold>. Ventral view.</p></caption><graphic xmlns:xlink="http://www.w3.org/1999/xlink" xlink:href="zookeys-1281-123_article-186268__-g007.jpg" id="oo_1667692.jpg" position="float" orientation="portrait" xlink:type="simple"><uri content-type="original_file" xlink:type="simple">https://binary.pensoft.net/fig/1667692</uri></graphic></fig></tp:treatment-sec><tp:treatment-sec sec-type="Description"><title>Description.</title><p>D iii, 8; A iii, 7; P i, 9; V i, 6; C 16; vertebrae 4+39 (<italic>n</italic> = 1).</p><p><bold><italic>Body</italic></bold> elongated; anterior trunk nearly cylindrical, posterior trunk laterally compressed. Head widest at operculum. Dorsal profile of head gradually rising; dorsal body profile elevated. Ventral profile from snout to origin of anal fin nearly straight. Body depth greatest just before origin of dorsal fin, slightly decreasing toward caudal base, body depth 12.9–15.8% of <abbrev xmlns:xlink="http://www.w3.org/1999/xlink" xlink:title="standard length" xlink:type="simple">SL</abbrev>. Body smooth and scaleless; lateral line complete.</p><p><bold><italic>Head</italic></bold> conical; cephalic lateral-line system well developed, 24.3–26.6% of <abbrev xmlns:xlink="http://www.w3.org/1999/xlink" xlink:title="standard length" xlink:type="simple">SL</abbrev>. Head width slightly greater than head height; head widest at operculum. Highest point of head at posterior region. Snout pointed, slightly blunt at tip; snout length slightly shorter than postorbital head length, accounting for a percentage of head length. Eyes degenerated; eye diameter 5.3–7.1% of head length; interorbital width 33.4–38.4% of head length. Anterior and posterior nostrils connected; anterior nostril located on apex of barbel-like nasal flap; posterior nostril opening slightly larger.</p><p><bold><italic>Mouth</italic></bold> inferior, U-shaped. Lips thick, with small papillae on upper lip. Median notch present on lower lip; upper lip entire. Three pairs of barbels well developed: inner rostral barbel, outer rostral barbel, and maxillary barbel. Outer rostral barbels longest, inner rostral barbels shortest. Inner rostral barbels not reaching anterior nostrils, 19.3–26.5% of head length; outer rostral barbels extending to or beyond posterior margin of posterior nostrils, 38.6–52.2% of head length; maxillary barbels reaching or slightly beyond posterior margin of eyes, 30.8–38.2% of head length. Posterior chamber degenerated; with the bony capsule forming a dumbbell shape.</p><p>Dorsal fin truncate posteriorly, 18.3–21.4% of <abbrev xmlns:xlink="http://www.w3.org/1999/xlink" xlink:title="standard length" xlink:type="simple">SL</abbrev>. First branched ray longest, extending beyond vertical through anus, approaching vertical through anal fin origin. Anal fin well developed, posterior margin concave, 16.1–17.2% of <abbrev xmlns:xlink="http://www.w3.org/1999/xlink" xlink:title="standard length" xlink:type="simple">SL</abbrev>; fin rays not reaching caudal-fin base. Pectoral fins well developed, 18.1–21.7% of <abbrev xmlns:xlink="http://www.w3.org/1999/xlink" xlink:title="standard length" xlink:type="simple">SL</abbrev>, horizontally extended tips not reaching pelvic fin origin. Pelvic fins well developed, 14.7–16.6% of <abbrev xmlns:xlink="http://www.w3.org/1999/xlink" xlink:title="standard length" xlink:type="simple">SL</abbrev>, horizontally extended origin slightly posterior to dorsal fin origin or opposite; tips extending beyond anus but not reaching anal fin origin; distance between anus and anal fin origin ~ 1 mm. Caudal fin deeply forked; upper lobe longer than lower lobe; tips slightly pointed. A low ridge-like adipose fin fold present on upper side of caudal peduncle.</p></tp:treatment-sec><tp:treatment-sec sec-type="Coloration"><title>Coloration.</title><p>In life, species pinkish-white in natural habitat, semi-transparent skin, body, and fin rays unpigmented, no markings (Fig. <xref ref-type="fig" rid="F8">8</xref>). After fixation in formalin, specimen pale yellow, body, and fin rays remain unpigmented (Fig. <xref ref-type="fig" rid="F6">6</xref>).</p><fig id="F8" position="float" orientation="portrait"><object-id xmlns:xlink="http://www.w3.org/1999/xlink" content-type="doi" xlink:type="simple">10.3897/zookeys.1281.186268.figure8</object-id><object-id xmlns:xlink="http://www.w3.org/1999/xlink" content-type="arpha" xlink:type="simple">E4CFEBA8-AFE0-5706-AC7B-0CC131B57A06</object-id><label>Figure 8.</label><caption><p>Live specimens of <italic><tp:taxon-name><tp:taxon-name-part taxon-name-part-type="genus" reg="Triplophysa">Triplophysa</tp:taxon-name-part> <tp:taxon-name-part taxon-name-part-type="species" reg="dafangensis">dafangensis</tp:taxon-name-part></tp:taxon-name></italic> sp. nov.</p></caption><graphic xmlns:xlink="http://www.w3.org/1999/xlink" xlink:href="zookeys-1281-123_article-186268__-g008.jpg" id="oo_1667693.jpg" position="float" orientation="portrait" xlink:type="simple"><uri content-type="original_file" xlink:type="simple">https://binary.pensoft.net/fig/1667693</uri></graphic></fig></tp:treatment-sec><tp:treatment-sec sec-type="Sexual dimorphism"><title>Sexual dimorphism.</title><p>No secondary sexual characteristics were observed in the collected specimens.</p></tp:treatment-sec><tp:treatment-sec sec-type="Distribution"><title>Distribution.</title><p>This new species was harvested from an underground river in a karst cave in Yuchong Township, Dafang County, which is halfway up a mountain near the Youshan River Scenic Area (Fig. <xref ref-type="fig" rid="F5">5</xref>). Local inhabitants have accessed the cave. The underground river is connected to the Erdao River, a tributary of the Chishui River. This is the first occurrence of a stygobitic species of <italic><tp:taxon-name><tp:taxon-name-part taxon-name-part-type="genus" reg="Triplophysa">Triplophysa</tp:taxon-name-part></tp:taxon-name></italic> within the Chishuihe River basin, indicating a healthy ecological environment in the region.</p></tp:treatment-sec><tp:treatment-sec sec-type="Etymology"><title>Etymology.</title><p>The specific name refers to the type locality (county) of the new species: Dafang County and the Latin suffix (ensis). We propose the Chinese name ‘Dà fāng Gāo yuán qiū’ (大方高原鳅).</p><sec sec-type="Molecular phylogenetic analysis" id="sec8"><title>Molecular phylogenetic analysis</title><p>A phylogenetic analysis was performed based on Cyt <italic>b</italic> gene sequences from 61 species, including the two newly described species in this study. The <abbrev xmlns:xlink="http://www.w3.org/1999/xlink" xlink:title="Bayesian inference" xlink:type="simple">BI</abbrev> tree revealed generally high posterior support across major nodes (Fig. <xref ref-type="fig" rid="F9">9</xref>). Both <italic><tp:taxon-name><tp:taxon-name-part taxon-name-part-type="genus" reg="Triplophysa">Triplophysa</tp:taxon-name-part> <tp:taxon-name-part taxon-name-part-type="species" reg="zhijinensis">zhijinensis</tp:taxon-name-part></tp:taxon-name></italic> sp. nov. and <italic><tp:taxon-name><tp:taxon-name-part taxon-name-part-type="genus" reg="Triplophysa">Triplophysa</tp:taxon-name-part> <tp:taxon-name-part taxon-name-part-type="species" reg="dafangensis">dafangensis</tp:taxon-name-part></tp:taxon-name></italic> sp. nov. were placed within the cave-dwelling clade of <italic><tp:taxon-name><tp:taxon-name-part taxon-name-part-type="genus" reg="Triplophysa">Triplophysa</tp:taxon-name-part></tp:taxon-name></italic>, indicating their affinity with stygobitic lineages. However, the two species were not recovered as sister taxa and instead occupied distinct and well-supported lineages within the clade. <italic><tp:taxon-name><tp:taxon-name-part taxon-name-part-type="genus" reg="Triplophysa">Triplophysa</tp:taxon-name-part> <tp:taxon-name-part taxon-name-part-type="species" reg="zhijinensis">zhijinensis</tp:taxon-name-part></tp:taxon-name></italic> sp. nov. formed a well-supported group with <italic><tp:taxon-name><tp:taxon-name-part taxon-name-part-type="genus" reg="Triplophysa">T.</tp:taxon-name-part> <tp:taxon-name-part taxon-name-part-type="species" reg="nayongensis">nayongensis</tp:taxon-name-part></tp:taxon-name></italic>, <italic><tp:taxon-name><tp:taxon-name-part taxon-name-part-type="genus" reg="Triplophysa">T.</tp:taxon-name-part> <tp:taxon-name-part taxon-name-part-type="species" reg="xiuwenensis">xiuwenensis</tp:taxon-name-part></tp:taxon-name></italic>, <italic><tp:taxon-name><tp:taxon-name-part taxon-name-part-type="genus" reg="Triplophysa">T.</tp:taxon-name-part> <tp:taxon-name-part taxon-name-part-type="species" reg="ziyunensis">ziyunensis</tp:taxon-name-part></tp:taxon-name></italic>, <italic><tp:taxon-name><tp:taxon-name-part taxon-name-part-type="genus" reg="Triplophysa">T.</tp:taxon-name-part> <tp:taxon-name-part taxon-name-part-type="species" reg="qingzhenensis">qingzhenensis</tp:taxon-name-part></tp:taxon-name></italic>, <italic><tp:taxon-name><tp:taxon-name-part taxon-name-part-type="genus" reg="Triplophysa">T.</tp:taxon-name-part> <tp:taxon-name-part taxon-name-part-type="species" reg="wudangensis">wudangensis</tp:taxon-name-part></tp:taxon-name></italic>, and <italic><tp:taxon-name><tp:taxon-name-part taxon-name-part-type="genus" reg="Triplophysa">T.</tp:taxon-name-part> <tp:taxon-name-part taxon-name-part-type="species" reg="rosa">rosa</tp:taxon-name-part></tp:taxon-name></italic>, with a Bayesian posterior probability (<abbrev xmlns:xlink="http://www.w3.org/1999/xlink" xlink:title="Bayesian posterior probabilities" xlink:type="simple">BPP</abbrev>) of 1.00. In contrast, <italic><tp:taxon-name><tp:taxon-name-part taxon-name-part-type="genus" reg="Triplophysa">Triplophysa</tp:taxon-name-part> <tp:taxon-name-part taxon-name-part-type="species" reg="dafangensis">dafangensis</tp:taxon-name-part></tp:taxon-name></italic> sp. nov. was recovered as the sister species to <italic><tp:taxon-name><tp:taxon-name-part taxon-name-part-type="genus" reg="Triplophysa">T.</tp:taxon-name-part> <tp:taxon-name-part taxon-name-part-type="species" reg="xuanweiensis">xuanweiensis</tp:taxon-name-part></tp:taxon-name></italic>, with a <abbrev xmlns:xlink="http://www.w3.org/1999/xlink" xlink:title="Bayesian posterior probabilities" xlink:type="simple">BPP</abbrev> of 1.00. Genetic distances calculated under the Kimura 2-Parameter (<abbrev xmlns:xlink="http://www.w3.org/1999/xlink" xlink:title="Kimura 2-Parameter" xlink:type="simple">K2P</abbrev>) model showed that <italic><tp:taxon-name><tp:taxon-name-part taxon-name-part-type="genus" reg="Triplophysa">Triplophysa</tp:taxon-name-part> <tp:taxon-name-part taxon-name-part-type="species" reg="zhijinensis">zhijinensis</tp:taxon-name-part></tp:taxon-name></italic> sp. nov. differed from other cave-dwelling <italic><tp:taxon-name><tp:taxon-name-part taxon-name-part-type="genus" reg="Triplophysa">Triplophysa</tp:taxon-name-part></tp:taxon-name></italic> species by 2.3%–13.5%, while <italic><tp:taxon-name><tp:taxon-name-part taxon-name-part-type="genus" reg="Triplophysa">Triplophysa</tp:taxon-name-part> <tp:taxon-name-part taxon-name-part-type="species" reg="dafangensis">dafangensis</tp:taxon-name-part></tp:taxon-name></italic> sp. nov. differed from them by 1.6%–14.0%. The distance between the two new species was 13.3% (Table <xref ref-type="table" rid="T4">4</xref>).</p><fig id="F9" position="float" orientation="portrait"><object-id xmlns:xlink="http://www.w3.org/1999/xlink" content-type="doi" xlink:type="simple">10.3897/zookeys.1281.186268.figure9</object-id><object-id xmlns:xlink="http://www.w3.org/1999/xlink" content-type="arpha" xlink:type="simple">E2F41BA4-D912-5CAF-B14A-6DB2E8F821D0</object-id><label>Figure 9.</label><caption><p>Phylogeny of some species of <italic><tp:taxon-name><tp:taxon-name-part taxon-name-part-type="genus" reg="Triplophysa">Triplophysa</tp:taxon-name-part></tp:taxon-name></italic>, <italic><tp:taxon-name><tp:taxon-name-part taxon-name-part-type="genus" reg="Claea">Claea</tp:taxon-name-part></tp:taxon-name></italic> and three outgroup species based on Bayesian inference (<abbrev xmlns:xlink="http://www.w3.org/1999/xlink" xlink:title="Bayesian inference" xlink:type="simple">BI</abbrev>) methods using mitochondrial Cyt <italic>b</italic> gene sequences. The <abbrev xmlns:xlink="http://www.w3.org/1999/xlink" xlink:title="Bayesian inference" xlink:type="simple">BI</abbrev> posterior probabilities are shown at the nodes.</p></caption><graphic xmlns:xlink="http://www.w3.org/1999/xlink" xlink:href="zookeys-1281-123_article-186268__-g009.jpg" id="oo_1667694.jpg" position="float" orientation="portrait" xlink:type="simple"><uri content-type="original_file" xlink:type="simple">https://binary.pensoft.net/fig/1667694</uri></graphic></fig><table-wrap id="T4" position="float" orientation="portrait"><label>Table 4.</label><caption><p>Kimura-2-Parameter genetic distance (in %) among 20 cave species of <italic><tp:taxon-name><tp:taxon-name-part taxon-name-part-type="genus" reg="Triplophysa">Triplophysa</tp:taxon-name-part></tp:taxon-name></italic> based on Cyt <italic>b</italic> gene sequences.</p></caption><table><tbody><tr><th rowspan="1" colspan="1"/><th rowspan="1" colspan="1"/><th rowspan="1" colspan="1">1</th><th rowspan="1" colspan="1">2</th><th rowspan="1" colspan="1">3</th><th rowspan="1" colspan="1">4</th><th rowspan="1" colspan="1">5</th><th rowspan="1" colspan="1">6</th><th rowspan="1" colspan="1">7</th><th rowspan="1" colspan="1">8</th><th rowspan="1" colspan="1">9</th><th rowspan="1" colspan="1">10</th><th rowspan="1" colspan="1">11</th><th rowspan="1" colspan="1">12</th><th rowspan="1" colspan="1">13</th><th rowspan="1" colspan="1">14</th><th rowspan="1" colspan="1">15</th><th rowspan="1" colspan="1">16</th><th rowspan="1" colspan="1">17</th><th rowspan="1" colspan="1">18</th><th rowspan="1" colspan="1">19</th></tr><tr><td rowspan="1" colspan="1">1</td><td rowspan="1" colspan="1"><italic><tp:taxon-name><tp:taxon-name-part taxon-name-part-type="genus" reg="Triplophysa">T.</tp:taxon-name-part> <tp:taxon-name-part taxon-name-part-type="species" reg="dafangensis">dafangensis</tp:taxon-name-part></tp:taxon-name></italic> sp. nov.</td><td rowspan="1" colspan="1"/><td rowspan="1" colspan="1"/><td rowspan="1" colspan="1"/><td rowspan="1" colspan="1"/><td rowspan="1" colspan="1"/><td rowspan="1" colspan="1"/><td rowspan="1" colspan="1"/><td rowspan="1" colspan="1"/><td rowspan="1" colspan="1"/><td rowspan="1" colspan="1"/><td rowspan="1" colspan="1"/><td rowspan="1" colspan="1"/><td rowspan="1" colspan="1"/><td rowspan="1" colspan="1"/><td rowspan="1" colspan="1"/><td rowspan="1" colspan="1"/><td rowspan="1" colspan="1"/><td rowspan="1" colspan="1"/><td rowspan="1" colspan="1"/></tr><tr><td rowspan="1" colspan="1">2</td><td rowspan="1" colspan="1"><italic><tp:taxon-name><tp:taxon-name-part taxon-name-part-type="genus" reg="Triplophysa">T.</tp:taxon-name-part> <tp:taxon-name-part taxon-name-part-type="species" reg="zhijinensis">zhijinensis</tp:taxon-name-part></tp:taxon-name></italic> sp. nov.</td><td rowspan="1" colspan="1">13.3</td><td rowspan="1" colspan="1"/><td rowspan="1" colspan="1"/><td rowspan="1" colspan="1"/><td rowspan="1" colspan="1"/><td rowspan="1" colspan="1"/><td rowspan="1" colspan="1"/><td rowspan="1" colspan="1"/><td rowspan="1" colspan="1"/><td rowspan="1" colspan="1"/><td rowspan="1" colspan="1"/><td rowspan="1" colspan="1"/><td rowspan="1" colspan="1"/><td rowspan="1" colspan="1"/><td rowspan="1" colspan="1"/><td rowspan="1" colspan="1"/><td rowspan="1" colspan="1"/><td rowspan="1" colspan="1"/><td rowspan="1" colspan="1"/></tr><tr><td rowspan="1" colspan="1">3</td><td rowspan="1" colspan="1">
                      <italic>
                        <tp:taxon-name><tp:taxon-name-part taxon-name-part-type="genus" reg="Triplophysa">T.</tp:taxon-name-part> <tp:taxon-name-part taxon-name-part-type="species" reg="erythraea">erythraea</tp:taxon-name-part></tp:taxon-name>
                      </italic>
                    </td><td rowspan="1" colspan="1">12.5</td><td rowspan="1" colspan="1">12.5</td><td rowspan="1" colspan="1"/><td rowspan="1" colspan="1"/><td rowspan="1" colspan="1"/><td rowspan="1" colspan="1"/><td rowspan="1" colspan="1"/><td rowspan="1" colspan="1"/><td rowspan="1" colspan="1"/><td rowspan="1" colspan="1"/><td rowspan="1" colspan="1"/><td rowspan="1" colspan="1"/><td rowspan="1" colspan="1"/><td rowspan="1" colspan="1"/><td rowspan="1" colspan="1"/><td rowspan="1" colspan="1"/><td rowspan="1" colspan="1"/><td rowspan="1" colspan="1"/><td rowspan="1" colspan="1"/></tr><tr><td rowspan="1" colspan="1">4</td><td rowspan="1" colspan="1">
                      <italic>
                        <tp:taxon-name><tp:taxon-name-part taxon-name-part-type="genus" reg="Triplophysa">T.</tp:taxon-name-part> <tp:taxon-name-part taxon-name-part-type="species" reg="guizhouensis">guizhouensis</tp:taxon-name-part></tp:taxon-name>
                      </italic>
                    </td><td rowspan="1" colspan="1">12.8</td><td rowspan="1" colspan="1">10.0</td><td rowspan="1" colspan="1">11.8</td><td rowspan="1" colspan="1"/><td rowspan="1" colspan="1"/><td rowspan="1" colspan="1"/><td rowspan="1" colspan="1"/><td rowspan="1" colspan="1"/><td rowspan="1" colspan="1"/><td rowspan="1" colspan="1"/><td rowspan="1" colspan="1"/><td rowspan="1" colspan="1"/><td rowspan="1" colspan="1"/><td rowspan="1" colspan="1"/><td rowspan="1" colspan="1"/><td rowspan="1" colspan="1"/><td rowspan="1" colspan="1"/><td rowspan="1" colspan="1"/><td rowspan="1" colspan="1"/></tr><tr><td rowspan="1" colspan="1">5</td><td rowspan="1" colspan="1">
                      <italic>
                        <tp:taxon-name><tp:taxon-name-part taxon-name-part-type="genus" reg="Triplophysa">T.</tp:taxon-name-part> <tp:taxon-name-part taxon-name-part-type="species" reg="longliensis">longliensis</tp:taxon-name-part></tp:taxon-name>
                      </italic>
                    </td><td rowspan="1" colspan="1">12.9</td><td rowspan="1" colspan="1">10.2</td><td rowspan="1" colspan="1">12.1</td><td rowspan="1" colspan="1">2.8</td><td rowspan="1" colspan="1"/><td rowspan="1" colspan="1"/><td rowspan="1" colspan="1"/><td rowspan="1" colspan="1"/><td rowspan="1" colspan="1"/><td rowspan="1" colspan="1"/><td rowspan="1" colspan="1"/><td rowspan="1" colspan="1"/><td rowspan="1" colspan="1"/><td rowspan="1" colspan="1"/><td rowspan="1" colspan="1"/><td rowspan="1" colspan="1"/><td rowspan="1" colspan="1"/><td rowspan="1" colspan="1"/><td rowspan="1" colspan="1"/></tr><tr><td rowspan="1" colspan="1">6</td><td rowspan="1" colspan="1">
                      <italic>
                        <tp:taxon-name><tp:taxon-name-part taxon-name-part-type="genus" reg="Triplophysa">T.</tp:taxon-name-part> <tp:taxon-name-part taxon-name-part-type="species" reg="macrocephala">macrocephala</tp:taxon-name-part></tp:taxon-name>
                      </italic>
                    </td><td rowspan="1" colspan="1">14.0</td><td rowspan="1" colspan="1">11.4</td><td rowspan="1" colspan="1">13.3</td><td rowspan="1" colspan="1">10.5</td><td rowspan="1" colspan="1">10.4</td><td rowspan="1" colspan="1"/><td rowspan="1" colspan="1"/><td rowspan="1" colspan="1"/><td rowspan="1" colspan="1"/><td rowspan="1" colspan="1"/><td rowspan="1" colspan="1"/><td rowspan="1" colspan="1"/><td rowspan="1" colspan="1"/><td rowspan="1" colspan="1"/><td rowspan="1" colspan="1"/><td rowspan="1" colspan="1"/><td rowspan="1" colspan="1"/><td rowspan="1" colspan="1"/><td rowspan="1" colspan="1"/></tr><tr><td rowspan="1" colspan="1">7</td><td rowspan="1" colspan="1">
                      <italic>
                        <tp:taxon-name><tp:taxon-name-part taxon-name-part-type="genus" reg="Triplophysa">T.</tp:taxon-name-part> <tp:taxon-name-part taxon-name-part-type="species" reg="nasobarbatula">nasobarbatula</tp:taxon-name-part></tp:taxon-name>
                      </italic>
                    </td><td rowspan="1" colspan="1">13.0</td><td rowspan="1" colspan="1">11.1</td><td rowspan="1" colspan="1">13.4</td><td rowspan="1" colspan="1">10.4</td><td rowspan="1" colspan="1">10.2</td><td rowspan="1" colspan="1">0.7</td><td rowspan="1" colspan="1"/><td rowspan="1" colspan="1"/><td rowspan="1" colspan="1"/><td rowspan="1" colspan="1"/><td rowspan="1" colspan="1"/><td rowspan="1" colspan="1"/><td rowspan="1" colspan="1"/><td rowspan="1" colspan="1"/><td rowspan="1" colspan="1"/><td rowspan="1" colspan="1"/><td rowspan="1" colspan="1"/><td rowspan="1" colspan="1"/><td rowspan="1" colspan="1"/></tr><tr><td rowspan="1" colspan="1">8</td><td rowspan="1" colspan="1">
                      <italic>
                        <tp:taxon-name><tp:taxon-name-part taxon-name-part-type="genus" reg="Triplophysa">T.</tp:taxon-name-part> <tp:taxon-name-part taxon-name-part-type="species" reg="nandanensis">nandanensis</tp:taxon-name-part></tp:taxon-name>
                      </italic>
                    </td><td rowspan="1" colspan="1">13.5</td><td rowspan="1" colspan="1">11.5</td><td rowspan="1" colspan="1">13.9</td><td rowspan="1" colspan="1">11.0</td><td rowspan="1" colspan="1">11.5</td><td rowspan="1" colspan="1">5.1</td><td rowspan="1" colspan="1">5.2</td><td rowspan="1" colspan="1"/><td rowspan="1" colspan="1"/><td rowspan="1" colspan="1"/><td rowspan="1" colspan="1"/><td rowspan="1" colspan="1"/><td rowspan="1" colspan="1"/><td rowspan="1" colspan="1"/><td rowspan="1" colspan="1"/><td rowspan="1" colspan="1"/><td rowspan="1" colspan="1"/><td rowspan="1" colspan="1"/><td rowspan="1" colspan="1"/></tr><tr><td rowspan="1" colspan="1">9</td><td rowspan="1" colspan="1">
                      <italic>
                        <tp:taxon-name><tp:taxon-name-part taxon-name-part-type="genus" reg="Triplophysa">T.</tp:taxon-name-part> <tp:taxon-name-part taxon-name-part-type="species" reg="nayongensis">nayongensis</tp:taxon-name-part></tp:taxon-name>
                      </italic>
                    </td><td rowspan="1" colspan="1">12.1</td><td rowspan="1" colspan="1">2.3</td><td rowspan="1" colspan="1">12.7</td><td rowspan="1" colspan="1">9.8</td><td rowspan="1" colspan="1">10.4</td><td rowspan="1" colspan="1">10.5</td><td rowspan="1" colspan="1">10.2</td><td rowspan="1" colspan="1">10.8</td><td rowspan="1" colspan="1"/><td rowspan="1" colspan="1"/><td rowspan="1" colspan="1"/><td rowspan="1" colspan="1"/><td rowspan="1" colspan="1"/><td rowspan="1" colspan="1"/><td rowspan="1" colspan="1"/><td rowspan="1" colspan="1"/><td rowspan="1" colspan="1"/><td rowspan="1" colspan="1"/><td rowspan="1" colspan="1"/></tr><tr><td rowspan="1" colspan="1">10</td><td rowspan="1" colspan="1">
                      <italic>
                        <tp:taxon-name><tp:taxon-name-part taxon-name-part-type="genus" reg="Triplophysa">T.</tp:taxon-name-part> <tp:taxon-name-part taxon-name-part-type="species" reg="qingzhenensis">qingzhenensis</tp:taxon-name-part></tp:taxon-name>
                      </italic>
                    </td><td rowspan="1" colspan="1">13.1</td><td rowspan="1" colspan="1">2.6</td><td rowspan="1" colspan="1">12.7</td><td rowspan="1" colspan="1">10.0</td><td rowspan="1" colspan="1">10.3</td><td rowspan="1" colspan="1">11.0</td><td rowspan="1" colspan="1">10.6</td><td rowspan="1" colspan="1">11.3</td><td rowspan="1" colspan="1">1.8</td><td rowspan="1" colspan="1"/><td rowspan="1" colspan="1"/><td rowspan="1" colspan="1"/><td rowspan="1" colspan="1"/><td rowspan="1" colspan="1"/><td rowspan="1" colspan="1"/><td rowspan="1" colspan="1"/><td rowspan="1" colspan="1"/><td rowspan="1" colspan="1"/><td rowspan="1" colspan="1"/></tr><tr><td rowspan="1" colspan="1">11</td><td rowspan="1" colspan="1">
                      <italic>
                        <tp:taxon-name><tp:taxon-name-part taxon-name-part-type="genus" reg="Triplophysa">T.</tp:taxon-name-part> <tp:taxon-name-part taxon-name-part-type="species" reg="qini">qini</tp:taxon-name-part></tp:taxon-name>
                      </italic>
                    </td><td rowspan="1" colspan="1">12.8</td><td rowspan="1" colspan="1">10.4</td><td rowspan="1" colspan="1">11.9</td><td rowspan="1" colspan="1">5.5</td><td rowspan="1" colspan="1">5.7</td><td rowspan="1" colspan="1">10.1</td><td rowspan="1" colspan="1">10.2</td><td rowspan="1" colspan="1">11.5</td><td rowspan="1" colspan="1">10.0</td><td rowspan="1" colspan="1">9.9</td><td rowspan="1" colspan="1"/><td rowspan="1" colspan="1"/><td rowspan="1" colspan="1"/><td rowspan="1" colspan="1"/><td rowspan="1" colspan="1"/><td rowspan="1" colspan="1"/><td rowspan="1" colspan="1"/><td rowspan="1" colspan="1"/><td rowspan="1" colspan="1"/></tr><tr><td rowspan="1" colspan="1">12</td><td rowspan="1" colspan="1">
                      <italic>
                        <tp:taxon-name><tp:taxon-name-part taxon-name-part-type="genus" reg="Triplophysa">T.</tp:taxon-name-part> <tp:taxon-name-part taxon-name-part-type="species" reg="rosa">rosa</tp:taxon-name-part></tp:taxon-name>
                      </italic>
                    </td><td rowspan="1" colspan="1">13.0</td><td rowspan="1" colspan="1">2.7</td><td rowspan="1" colspan="1">13.1</td><td rowspan="1" colspan="1">10.2</td><td rowspan="1" colspan="1">10.6</td><td rowspan="1" colspan="1">11.3</td><td rowspan="1" colspan="1">11.0</td><td rowspan="1" colspan="1">11.8</td><td rowspan="1" colspan="1">1.8</td><td rowspan="1" colspan="1">1.5</td><td rowspan="1" colspan="1">10.3</td><td rowspan="1" colspan="1"/><td rowspan="1" colspan="1"/><td rowspan="1" colspan="1"/><td rowspan="1" colspan="1"/><td rowspan="1" colspan="1"/><td rowspan="1" colspan="1"/><td rowspan="1" colspan="1"/><td rowspan="1" colspan="1"/></tr><tr><td rowspan="1" colspan="1">13</td><td rowspan="1" colspan="1">
                      <italic>
                        <tp:taxon-name><tp:taxon-name-part taxon-name-part-type="genus" reg="Triplophysa">T.</tp:taxon-name-part> <tp:taxon-name-part taxon-name-part-type="species" reg="sanduensis">sanduensis</tp:taxon-name-part></tp:taxon-name>
                      </italic>
                    </td><td rowspan="1" colspan="1">12.9</td><td rowspan="1" colspan="1">10.4</td><td rowspan="1" colspan="1">12.4</td><td rowspan="1" colspan="1">2.9</td><td rowspan="1" colspan="1">0.5</td><td rowspan="1" colspan="1">10.2</td><td rowspan="1" colspan="1">10.1</td><td rowspan="1" colspan="1">11.6</td><td rowspan="1" colspan="1">10.5</td><td rowspan="1" colspan="1">10.3</td><td rowspan="1" colspan="1">5.8</td><td rowspan="1" colspan="1">10.6</td><td rowspan="1" colspan="1"/><td rowspan="1" colspan="1"/><td rowspan="1" colspan="1"/><td rowspan="1" colspan="1"/><td rowspan="1" colspan="1"/><td rowspan="1" colspan="1"/><td rowspan="1" colspan="1"/></tr><tr><td rowspan="1" colspan="1">14</td><td rowspan="1" colspan="1">
                      <italic>
                        <tp:taxon-name><tp:taxon-name-part taxon-name-part-type="genus" reg="Triplophysa">T.</tp:taxon-name-part> <tp:taxon-name-part taxon-name-part-type="species" reg="tianeensis">tianeensis</tp:taxon-name-part></tp:taxon-name>
                      </italic>
                    </td><td rowspan="1" colspan="1">13.7</td><td rowspan="1" colspan="1">11.8</td><td rowspan="1" colspan="1">13.2</td><td rowspan="1" colspan="1">11.4</td><td rowspan="1" colspan="1">12.0</td><td rowspan="1" colspan="1">5.4</td><td rowspan="1" colspan="1">5.5</td><td rowspan="1" colspan="1">1.8</td><td rowspan="1" colspan="1">11.2</td><td rowspan="1" colspan="1">11.2</td><td rowspan="1" colspan="1">11.2</td><td rowspan="1" colspan="1">12.0</td><td rowspan="1" colspan="1">12.1</td><td rowspan="1" colspan="1"/><td rowspan="1" colspan="1"/><td rowspan="1" colspan="1"/><td rowspan="1" colspan="1"/><td rowspan="1" colspan="1"/><td rowspan="1" colspan="1"/></tr><tr><td rowspan="1" colspan="1">15</td><td rowspan="1" colspan="1">
                      <italic>
                        <tp:taxon-name><tp:taxon-name-part taxon-name-part-type="genus" reg="Triplophysa">T.</tp:taxon-name-part> <tp:taxon-name-part taxon-name-part-type="species" reg="wudangensis">wudangensis</tp:taxon-name-part></tp:taxon-name>
                      </italic>
                    </td><td rowspan="1" colspan="1">12.4</td><td rowspan="1" colspan="1">2.8</td><td rowspan="1" colspan="1">12.7</td><td rowspan="1" colspan="1">10.3</td><td rowspan="1" colspan="1">10.5</td><td rowspan="1" colspan="1">11.4</td><td rowspan="1" colspan="1">11.0</td><td rowspan="1" colspan="1">11.7</td><td rowspan="1" colspan="1">1.8</td><td rowspan="1" colspan="1">1.7</td><td rowspan="1" colspan="1">10.5</td><td rowspan="1" colspan="1">1.5</td><td rowspan="1" colspan="1">10.6</td><td rowspan="1" colspan="1">11.7</td><td rowspan="1" colspan="1"/><td rowspan="1" colspan="1"/><td rowspan="1" colspan="1"/><td rowspan="1" colspan="1"/><td rowspan="1" colspan="1"/></tr><tr><td rowspan="1" colspan="1">16</td><td rowspan="1" colspan="1">
                      <italic>
                        <tp:taxon-name><tp:taxon-name-part taxon-name-part-type="genus" reg="Triplophysa">T.</tp:taxon-name-part> <tp:taxon-name-part taxon-name-part-type="species" reg="xiangxiensis">xiangxiensis</tp:taxon-name-part></tp:taxon-name>
                      </italic>
                    </td><td rowspan="1" colspan="1">12.8</td><td rowspan="1" colspan="1">10.2</td><td rowspan="1" colspan="1">13.0</td><td rowspan="1" colspan="1">9.0</td><td rowspan="1" colspan="1">8.4</td><td rowspan="1" colspan="1">9.1</td><td rowspan="1" colspan="1">9.0</td><td rowspan="1" colspan="1">10.7</td><td rowspan="1" colspan="1">9.4</td><td rowspan="1" colspan="1">9.7</td><td rowspan="1" colspan="1">6.4</td><td rowspan="1" colspan="1">9.8</td><td rowspan="1" colspan="1">8.7</td><td rowspan="1" colspan="1">10.0</td><td rowspan="1" colspan="1">10.1</td><td rowspan="1" colspan="1"/><td rowspan="1" colspan="1"/><td rowspan="1" colspan="1"/><td rowspan="1" colspan="1"/></tr><tr><td rowspan="1" colspan="1">17</td><td rowspan="1" colspan="1">
                      <italic>
                        <tp:taxon-name><tp:taxon-name-part taxon-name-part-type="genus" reg="Triplophysa">T.</tp:taxon-name-part> <tp:taxon-name-part taxon-name-part-type="species" reg="xiuwenensis">xiuwenensis</tp:taxon-name-part></tp:taxon-name>
                      </italic>
                    </td><td rowspan="1" colspan="1">13.3</td><td rowspan="1" colspan="1">2.5</td><td rowspan="1" colspan="1">12.7</td><td rowspan="1" colspan="1">10.4</td><td rowspan="1" colspan="1">10.4</td><td rowspan="1" colspan="1">11.7</td><td rowspan="1" colspan="1">11.3</td><td rowspan="1" colspan="1">11.4</td><td rowspan="1" colspan="1">2.0</td><td rowspan="1" colspan="1">2.2</td><td rowspan="1" colspan="1">10.3</td><td rowspan="1" colspan="1">2.4</td><td rowspan="1" colspan="1">10.9</td><td rowspan="1" colspan="1">12.0</td><td rowspan="1" colspan="1">2.4</td><td rowspan="1" colspan="1">9.1</td><td rowspan="1" colspan="1"/><td rowspan="1" colspan="1"/><td rowspan="1" colspan="1"/></tr><tr><td rowspan="1" colspan="1">18</td><td rowspan="1" colspan="1">
                      <italic>
                        <tp:taxon-name><tp:taxon-name-part taxon-name-part-type="genus" reg="Triplophysa">T.</tp:taxon-name-part> <tp:taxon-name-part taxon-name-part-type="species" reg="xuanweiensis">xuanweiensis</tp:taxon-name-part></tp:taxon-name>
                      </italic>
                    </td><td rowspan="1" colspan="1">1.6</td><td rowspan="1" colspan="1">13.5</td><td rowspan="1" colspan="1">13.5</td><td rowspan="1" colspan="1">13.1</td><td rowspan="1" colspan="1">13.3</td><td rowspan="1" colspan="1">12.8</td><td rowspan="1" colspan="1">12.7</td><td rowspan="1" colspan="1">13.1</td><td rowspan="1" colspan="1">12.2</td><td rowspan="1" colspan="1">13.0</td><td rowspan="1" colspan="1">12.8</td><td rowspan="1" colspan="1">13.1</td><td rowspan="1" colspan="1">13.3</td><td rowspan="1" colspan="1">13.4</td><td rowspan="1" colspan="1">12.5</td><td rowspan="1" colspan="1">12.8</td><td rowspan="1" colspan="1">13.4</td><td rowspan="1" colspan="1"/><td rowspan="1" colspan="1"/></tr><tr><td rowspan="1" colspan="1">19</td><td rowspan="1" colspan="1">
                      <italic>
                        <tp:taxon-name><tp:taxon-name-part taxon-name-part-type="genus" reg="Triplophysa">T.</tp:taxon-name-part> <tp:taxon-name-part taxon-name-part-type="species" reg="yaluwang">yaluwang</tp:taxon-name-part></tp:taxon-name>
                      </italic>
                    </td><td rowspan="1" colspan="1">12.3</td><td rowspan="1" colspan="1">9.7</td><td rowspan="1" colspan="1">11.6</td><td rowspan="1" colspan="1">1.4</td><td rowspan="1" colspan="1">2.5</td><td rowspan="1" colspan="1">10.2</td><td rowspan="1" colspan="1">10.1</td><td rowspan="1" colspan="1">10.6</td><td rowspan="1" colspan="1">9.8</td><td rowspan="1" colspan="1">9.7</td><td rowspan="1" colspan="1">5.6</td><td rowspan="1" colspan="1">10.1</td><td rowspan="1" colspan="1">2.6</td><td rowspan="1" colspan="1">11.1</td><td rowspan="1" colspan="1">9.9</td><td rowspan="1" colspan="1">9.0</td><td rowspan="1" colspan="1">10.2</td><td rowspan="1" colspan="1">12.6</td><td rowspan="1" colspan="1"/></tr><tr><td rowspan="1" colspan="1">20</td><td rowspan="1" colspan="1">
                      <italic>
                        <tp:taxon-name><tp:taxon-name-part taxon-name-part-type="genus" reg="Triplophysa">T.</tp:taxon-name-part> <tp:taxon-name-part taxon-name-part-type="species" reg="ziyunensis">ziyunensis</tp:taxon-name-part></tp:taxon-name>
                      </italic>
                    </td><td rowspan="1" colspan="1">12.0</td><td rowspan="1" colspan="1">3.0</td><td rowspan="1" colspan="1">12.4</td><td rowspan="1" colspan="1">10.6</td><td rowspan="1" colspan="1">10.9</td><td rowspan="1" colspan="1">11.1</td><td rowspan="1" colspan="1">10.7</td><td rowspan="1" colspan="1">11.6</td><td rowspan="1" colspan="1">1.6</td><td rowspan="1" colspan="1">1.7</td><td rowspan="1" colspan="1">10.5</td><td rowspan="1" colspan="1">1.5</td><td rowspan="1" colspan="1">10.9</td><td rowspan="1" colspan="1">11.5</td><td rowspan="1" colspan="1">1.4</td><td rowspan="1" colspan="1">10.1</td><td rowspan="1" colspan="1">2.4</td><td rowspan="1" colspan="1">12.1</td><td rowspan="1" colspan="1">10.5</td></tr></tbody></table></table-wrap></sec></tp:treatment-sec><tp:treatment-sec><!--Section generated to contain objects referenced in tp:taxon-treatment.--><fig id="F5" position="float" orientation="portrait"><object-id xmlns:xlink="http://www.w3.org/1999/xlink" content-type="doi" xlink:type="simple">10.3897/zookeys.1281.186268.figure5</object-id><object-id xmlns:xlink="http://www.w3.org/1999/xlink" content-type="arpha" xlink:type="simple">CC054CE0-6DF0-5D1E-A5C4-EC392CF87DBE</object-id><label>Figure 5.</label><caption><p>Type localities of the two new species from Guizhou Province and river systems showing the distribution of <italic><tp:taxon-name><tp:taxon-name-part taxon-name-part-type="genus" reg="Triplophysa">Triplophysa</tp:taxon-name-part></tp:taxon-name></italic> species in the same and adjacent drainages. Red triangles indicate the type locality of <italic><tp:taxon-name><tp:taxon-name-part taxon-name-part-type="genus" reg="Triplophysa">Triplophysa</tp:taxon-name-part> <tp:taxon-name-part taxon-name-part-type="species" reg="dafangensis">dafangensis</tp:taxon-name-part></tp:taxon-name></italic> sp. nov., and red stars indicate the type locality of <italic><tp:taxon-name><tp:taxon-name-part taxon-name-part-type="genus" reg="Triplophysa">Triplophysa</tp:taxon-name-part> <tp:taxon-name-part taxon-name-part-type="species" reg="zhijinensis">zhijinensis</tp:taxon-name-part></tp:taxon-name></italic> sp. nov. Circles in different colors represent other <italic><tp:taxon-name><tp:taxon-name-part taxon-name-part-type="genus" reg="Triplophysa">Triplophysa</tp:taxon-name-part></tp:taxon-name></italic> species distributed in adjacent river systems. Blue lines denote rivers.</p></caption><graphic xmlns:xlink="http://www.w3.org/1999/xlink" xlink:href="zookeys-1281-123_article-186268__-g005.jpg" id="oo_1667690.jpg" position="float" orientation="portrait" xlink:type="simple"><uri content-type="original_file" xlink:type="simple">https://binary.pensoft.net/fig/1667690</uri></graphic></fig><table-wrap id="T2" position="float" orientation="portrait"><label>Table 2.</label><caption><p>Morphometric data of <italic><tp:taxon-name><tp:taxon-name-part taxon-name-part-type="genus" reg="Triplophysa">Triplophysa</tp:taxon-name-part> <tp:taxon-name-part taxon-name-part-type="species" reg="zhijinensis">zhijinensis</tp:taxon-name-part></tp:taxon-name></italic> sp. nov. and <italic><tp:taxon-name><tp:taxon-name-part taxon-name-part-type="genus" reg="Triplophysa">Triplophysa</tp:taxon-name-part> <tp:taxon-name-part taxon-name-part-type="species" reg="dafangensis">dafangensis</tp:taxon-name-part></tp:taxon-name></italic> sp. nov.</p></caption><table><tbody><tr><th rowspan="3" colspan="1"/><th rowspan="1" colspan="2"><italic><tp:taxon-name><tp:taxon-name-part taxon-name-part-type="genus" reg="Triplophysa">Triplophysa</tp:taxon-name-part> <tp:taxon-name-part taxon-name-part-type="species" reg="zhijinensis">zhijinensis</tp:taxon-name-part></tp:taxon-name></italic> sp. nov.</th><th rowspan="1" colspan="2"><italic><tp:taxon-name><tp:taxon-name-part taxon-name-part-type="genus" reg="Triplophysa">Triplophysa</tp:taxon-name-part> <tp:taxon-name-part taxon-name-part-type="species" reg="dafangensis">dafangensis</tp:taxon-name-part></tp:taxon-name></italic> sp. nov.</th></tr><tr><th rowspan="2" colspan="1">Holotype</th><th rowspan="1" colspan="1">Range (Mean, SD)</th><th rowspan="2" colspan="1">Holotype</th><th rowspan="1" colspan="1">Range (Mean, SD)</th></tr><tr><th rowspan="1" colspan="1">(<italic>n</italic> = 5)</th><th rowspan="1" colspan="1">(<italic>n</italic> = 7)</th></tr><tr><td rowspan="1" colspan="1">Total length, mm</td><td rowspan="1" colspan="1">91.8</td><td rowspan="1" colspan="1">75.1–106.8</td><td rowspan="1" colspan="1">85.6</td><td rowspan="1" colspan="1">46.6–85.6</td></tr><tr><td rowspan="1" colspan="1"><abbrev xmlns:xlink="http://www.w3.org/1999/xlink" xlink:title="standard length" xlink:type="simple">SL</abbrev>, mm</td><td rowspan="1" colspan="1">74.1</td><td rowspan="1" colspan="1">60.7–86.6</td><td rowspan="1" colspan="1">73.0</td><td rowspan="1" colspan="1">37.6–73.0</td></tr><tr><td rowspan="1" colspan="1"><abbrev xmlns:xlink="http://www.w3.org/1999/xlink" xlink:title="head length" xlink:type="simple">HL</abbrev>, mm</td><td rowspan="1" colspan="1">17.4</td><td rowspan="1" colspan="1">15.4–20.7</td><td rowspan="1" colspan="1">18.3</td><td rowspan="1" colspan="1">10.0–18.3</td></tr><tr><td rowspan="1" colspan="5">
                    <bold>In percent <abbrev xmlns:xlink="http://www.w3.org/1999/xlink" xlink:title="standard length" xlink:type="simple">SL</abbrev>%</bold>
                  </td></tr><tr><td rowspan="1" colspan="1">Body height</td><td rowspan="1" colspan="1">15.7</td><td rowspan="1" colspan="1">13.0–15.7 (14.5, 1.0)</td><td rowspan="1" colspan="1">12.9</td><td rowspan="1" colspan="1">12.9–15.8 (14.6, 0.9)</td></tr><tr><td rowspan="1" colspan="1">Body width</td><td rowspan="1" colspan="1">14</td><td rowspan="1" colspan="1">11.9–14.0 (12.6, 0.8)</td><td rowspan="1" colspan="1">10.9</td><td rowspan="1" colspan="1">9.8–12.3 (11.2, 1.0)</td></tr><tr><td rowspan="1" colspan="1">Predorsal length</td><td rowspan="1" colspan="1">48.8</td><td rowspan="1" colspan="1">47.6–51.1 (49.3, 1.5)</td><td rowspan="1" colspan="1">53.4</td><td rowspan="1" colspan="1">52.5–55.0 (53.8, 0.9)</td></tr><tr><td rowspan="1" colspan="1">Dorsal fin length</td><td rowspan="1" colspan="1">21.4</td><td rowspan="1" colspan="1">19.9–21.4 (20.8, 0.6)</td><td rowspan="1" colspan="1">19</td><td rowspan="1" colspan="1">18.3–21.4 (20.0, 1.1)</td></tr><tr><td rowspan="1" colspan="1">Dorsal fin base length</td><td rowspan="1" colspan="1">14.9</td><td rowspan="1" colspan="1">11.3–14.9 (12.9, 1.4)</td><td rowspan="1" colspan="1">12.9</td><td rowspan="1" colspan="1">10.8–12.9 (12.1, 0.7)</td></tr><tr><td rowspan="1" colspan="1">Prepelvic length</td><td rowspan="1" colspan="1">53.2</td><td rowspan="1" colspan="1">51.4–54.3 (52.6, 1.1)</td><td rowspan="1" colspan="1">54.9</td><td rowspan="1" colspan="1">53.3–55.7 (54.3, 0.8)</td></tr><tr><td rowspan="1" colspan="1">Pelvic fin length</td><td rowspan="1" colspan="1">17.9</td><td rowspan="1" colspan="1">16.4–18.3 (17.5, 0.9)</td><td rowspan="1" colspan="1">14.7</td><td rowspan="1" colspan="1">14.7–16.6 (15.9, 0.7)</td></tr><tr><td rowspan="1" colspan="1">Pelvic fin base length</td><td rowspan="1" colspan="1">4.3</td><td rowspan="1" colspan="1">3.3–4.3 (3.9, 0.4)</td><td rowspan="1" colspan="1">2.9</td><td rowspan="1" colspan="1">2.8–4.0 (3.2, 0.4)</td></tr><tr><td rowspan="1" colspan="1">Preanal length</td><td rowspan="1" colspan="1">74.1</td><td rowspan="1" colspan="1">72.6–76.6 (74.3, 1.6)</td><td rowspan="1" colspan="1">72.6</td><td rowspan="1" colspan="1">72.0–75.8 (73.8, 1.2)</td></tr><tr><td rowspan="1" colspan="1">Anal fin length</td><td rowspan="1" colspan="1">17.6</td><td rowspan="1" colspan="1">15.2–18.6 (17.0, 1.3)</td><td rowspan="1" colspan="1">16.4</td><td rowspan="1" colspan="1">16.1–17.2 (16.8, 0.4)</td></tr><tr><td rowspan="1" colspan="1">Anal fin base length</td><td rowspan="1" colspan="1">10.6</td><td rowspan="1" colspan="1">7.9–10.6 (9.1, 1.0)</td><td rowspan="1" colspan="1">9.9</td><td rowspan="1" colspan="1">8.8–11.2 (9.9, 0.8)</td></tr><tr><td rowspan="1" colspan="1">Prepectoral length</td><td rowspan="1" colspan="1">23.0</td><td rowspan="1" colspan="1">23.0–25.8 (24.4, 1.1)</td><td rowspan="1" colspan="1">24.3</td><td rowspan="1" colspan="1">23.6–28.1 (25.2, 1.6)</td></tr><tr><td rowspan="1" colspan="1">Pectoral fin length</td><td rowspan="1" colspan="1">21.5</td><td rowspan="1" colspan="1">20.4–21.5 (20.8, 0.4)</td><td rowspan="1" colspan="1">18.1</td><td rowspan="1" colspan="1">18.1–21.7 (20.5, 1.3)</td></tr><tr><td rowspan="1" colspan="1">Pectoral fin base length</td><td rowspan="1" colspan="1">5.6</td><td rowspan="1" colspan="1">5.3–6.4 (5.7, 0.4)</td><td rowspan="1" colspan="1">3.9</td><td rowspan="1" colspan="1">1.5–4.4 (3.6, 1.0)</td></tr><tr><td rowspan="1" colspan="1">Preanal length</td><td rowspan="1" colspan="1">69.5</td><td rowspan="1" colspan="1">69.2–72.4 (70.4, 1.4)</td><td rowspan="1" colspan="1">69.3</td><td rowspan="1" colspan="1">68.7–70.6 (69.7, 0.7)</td></tr><tr><td rowspan="1" colspan="1">Caudal peduncle length</td><td rowspan="1" colspan="1">16.4</td><td rowspan="1" colspan="1">16.4–19.3 (18.1, 1.5)</td><td rowspan="1" colspan="1">17.3</td><td rowspan="1" colspan="1">16.5–19.7 (17.5, 1.1)</td></tr><tr><td rowspan="1" colspan="1">Caudal peduncle depth</td><td rowspan="1" colspan="1">8.4</td><td rowspan="1" colspan="1">6.6–8.4 (7.7, 0.7)</td><td rowspan="1" colspan="1">6.9</td><td rowspan="1" colspan="1">6.3–7.6 (7.1, 0.4)</td></tr><tr><td rowspan="1" colspan="5">
                    <bold>In percent <abbrev xmlns:xlink="http://www.w3.org/1999/xlink" xlink:title="head length" xlink:type="simple">HL</abbrev>%</bold>
                  </td></tr><tr><td rowspan="1" colspan="1">Head height</td><td rowspan="1" colspan="1">62.2</td><td rowspan="1" colspan="1">52.2–62.2 (56.7, 3.5)</td><td rowspan="1" colspan="1">53.8</td><td rowspan="1" colspan="1">50.2–62.0 (56.0, 3.6)</td></tr><tr><td rowspan="1" colspan="1">Head width</td><td rowspan="1" colspan="1">69.4</td><td rowspan="1" colspan="1">59.3–71.2 (65.4, 4.9)</td><td rowspan="1" colspan="1">62.9</td><td rowspan="1" colspan="1">62.9–70.0 (66.6, 2.6)</td></tr><tr><td rowspan="1" colspan="1">Inner rostral barbel length</td><td rowspan="1" colspan="1">29.7</td><td rowspan="1" colspan="1">21.0–29.7 (23.9, 3.5)</td><td rowspan="1" colspan="1">25.8</td><td rowspan="1" colspan="1">19.3–26.5 (22.9, 3.3)</td></tr><tr><td rowspan="1" colspan="1">Outer rostral barbel length</td><td rowspan="1" colspan="1">58.9</td><td rowspan="1" colspan="1">45.4–58.9 (50.2, 5.4)</td><td rowspan="1" colspan="1">42.8</td><td rowspan="1" colspan="1">38.6–52.2 (44.5, 5.0)</td></tr><tr><td rowspan="1" colspan="1">Maxillary barbel length</td><td rowspan="1" colspan="1">43.9</td><td rowspan="1" colspan="1">35.1–43.9 (40.6, 3.3)</td><td rowspan="1" colspan="1">32</td><td rowspan="1" colspan="1">30.8–38.2 (33.9, 2.7)</td></tr><tr><td rowspan="1" colspan="1">Eye diameter</td><td rowspan="1" colspan="1">1.3</td><td rowspan="1" colspan="1">1.3/2.9 (2.1, 1.1)</td><td rowspan="1" colspan="1">5.3</td><td rowspan="1" colspan="1">5.3–7.1 (6.2, 0.8)</td></tr><tr><td rowspan="1" colspan="1">Interorbital width</td><td rowspan="1" colspan="1">35.3</td><td rowspan="1" colspan="1">35.1/35.3 (35.2, 0.1)</td><td rowspan="1" colspan="1">33.4</td><td rowspan="1" colspan="1">33.4–38.4 (35.5, 2.0)</td></tr><tr><td rowspan="1" colspan="1">Distance between posterior nostrils</td><td rowspan="1" colspan="1">24.3</td><td rowspan="1" colspan="1">22.2–28.3 (24.8, 2.2)</td><td rowspan="1" colspan="1">23.7</td><td rowspan="1" colspan="1">19.4–25.9 (23.3, 2.7)</td></tr><tr><td rowspan="1" colspan="1">Pre-anterior nostril length</td><td rowspan="1" colspan="1">21.8</td><td rowspan="1" colspan="1">21.2–27.5 (24.5, 2.9)</td><td rowspan="1" colspan="1">27.2</td><td rowspan="1" colspan="1">22.5–28.0 (26.1, 1.9)</td></tr><tr><td rowspan="1" colspan="1">Postocular head length</td><td rowspan="1" colspan="1">54.8</td><td rowspan="1" colspan="1">48.2–54.8 (51.5, 4.6)</td><td rowspan="1" colspan="1">49.5</td><td rowspan="1" colspan="1">49.5–54.3 (52.3, 1.8)</td></tr><tr><td rowspan="1" colspan="1">Snout length</td><td rowspan="1" colspan="1">47.9</td><td rowspan="1" colspan="1">42.2–47.9 (45.1, 4.0)</td><td rowspan="1" colspan="1">45.7</td><td rowspan="1" colspan="1">36.4–47.3 (42.4, 3.7)</td></tr></tbody></table></table-wrap><table-wrap id="T3" position="float" orientation="portrait"><label>Table 3.</label><caption><p>Morphology of two new species described in this paper was compared with that of 44 known species of hypogean group of <italic><tp:taxon-name><tp:taxon-name-part taxon-name-part-type="genus" reg="Triplophysa">Triplophysa</tp:taxon-name-part></tp:taxon-name></italic>.</p></caption><table><tbody><tr><th rowspan="1" colspan="1">ID</th><th rowspan="1" colspan="1">Species</th><th rowspan="1" colspan="1">Skin pigmentation</th><th rowspan="1" colspan="1">Eye diameter (% <abbrev xmlns:xlink="http://www.w3.org/1999/xlink" xlink:title="head length" xlink:type="simple">HL</abbrev>)</th><th rowspan="1" colspan="1">Vertebrae</th><th rowspan="1" colspan="1">Posterior chamber of air bladder</th><th rowspan="1" colspan="1">Dorsal fin rays</th><th rowspan="1" colspan="1">Anal fin rays</th><th rowspan="1" colspan="1">Caudal fin rays</th><th rowspan="1" colspan="1">CPL/CPD</th><th rowspan="1" colspan="1">Ventral fin tip reaching to anus</th></tr><tr><td rowspan="1" colspan="1">
                    <bold>1</bold>
                  </td><td rowspan="1" colspan="1">
                    <italic>
                      <tp:taxon-name><tp:taxon-name-part taxon-name-part-type="genus" reg="Triplophysa">T.</tp:taxon-name-part> <tp:taxon-name-part taxon-name-part-type="species" reg="aluensis">aluensis</tp:taxon-name-part></tp:taxon-name>
                    </italic>
                  </td><td rowspan="1" colspan="1">Absent</td><td rowspan="1" colspan="1">5.6</td><td rowspan="1" colspan="1">–</td><td rowspan="1" colspan="1">Degenerated</td><td rowspan="1" colspan="1">iii, 7</td><td rowspan="1" colspan="1">iii, 5</td><td rowspan="1" colspan="1">13</td><td rowspan="1" colspan="1">2.8</td><td rowspan="1" colspan="1">No</td></tr><tr><td rowspan="1" colspan="1">
                    <bold>2</bold>
                  </td><td rowspan="1" colspan="1">
                    <italic>
                      <tp:taxon-name><tp:taxon-name-part taxon-name-part-type="genus" reg="Triplophysa">T.</tp:taxon-name-part> <tp:taxon-name-part taxon-name-part-type="species" reg="anlongensis">anlongensis</tp:taxon-name-part></tp:taxon-name>
                    </italic>
                  </td><td rowspan="1" colspan="1">Whole body</td><td rowspan="1" colspan="1">5.1–9.3</td><td rowspan="1" colspan="1">4 + 37</td><td rowspan="1" colspan="1">Degenerated</td><td rowspan="1" colspan="1">iii, 8</td><td rowspan="1" colspan="1">iii, 5</td><td rowspan="1" colspan="1">16</td><td rowspan="1" colspan="1">1.7</td><td rowspan="1" colspan="1">No</td></tr><tr><td rowspan="1" colspan="1">
                    <bold>3</bold>
                  </td><td rowspan="1" colspan="1">
                    <italic>
                      <tp:taxon-name><tp:taxon-name-part taxon-name-part-type="genus" reg="Triplophysa">T.</tp:taxon-name-part> <tp:taxon-name-part taxon-name-part-type="species" reg="anshuiensis">anshuiensis</tp:taxon-name-part></tp:taxon-name>
                    </italic>
                  </td><td rowspan="1" colspan="1">Dorsal</td><td rowspan="1" colspan="1">Absent</td><td rowspan="1" colspan="1">–</td><td rowspan="1" colspan="1">Developed</td><td rowspan="1" colspan="1">iv, 7–8</td><td rowspan="1" colspan="1">ii, 6</td><td rowspan="1" colspan="1">14</td><td rowspan="1" colspan="1">1.59</td><td rowspan="1" colspan="1">Yes</td></tr><tr><td rowspan="1" colspan="1">
                    <bold>4</bold>
                  </td><td rowspan="1" colspan="1">
                    <italic>
                      <tp:taxon-name><tp:taxon-name-part taxon-name-part-type="genus" reg="Triplophysa">T.</tp:taxon-name-part> <tp:taxon-name-part taxon-name-part-type="species" reg="baishuijiangensis">baishuijiangensis</tp:taxon-name-part></tp:taxon-name>
                    </italic>
                  </td><td rowspan="1" colspan="1">Absent</td><td rowspan="1" colspan="1">2.9–6.1</td><td rowspan="1" colspan="1">4 + 34</td><td rowspan="1" colspan="1">Developed</td><td rowspan="1" colspan="1">iii, 7</td><td rowspan="1" colspan="1">ii, 5</td><td rowspan="1" colspan="1">15–16</td><td rowspan="1" colspan="1">2.3–2.7</td><td rowspan="1" colspan="1">Yes</td></tr><tr><td rowspan="1" colspan="1">
                    <bold>5</bold>
                  </td><td rowspan="1" colspan="1">
                    <italic>
                      <tp:taxon-name><tp:taxon-name-part taxon-name-part-type="genus" reg="Triplophysa">T.</tp:taxon-name-part> <tp:taxon-name-part taxon-name-part-type="species" reg="baotianensis">baotianensis</tp:taxon-name-part></tp:taxon-name>
                    </italic>
                  </td><td rowspan="1" colspan="1">Whole body</td><td rowspan="1" colspan="1">14.0–15.0</td><td rowspan="1" colspan="1">–</td><td rowspan="1" colspan="1">Degenerated</td><td rowspan="1" colspan="1">iii, 6–7</td><td rowspan="1" colspan="1">ii, 5</td><td rowspan="1" colspan="1">11–13</td><td rowspan="1" colspan="1">1.7–2.3</td><td rowspan="1" colspan="1">No</td></tr><tr><td rowspan="1" colspan="1">
                    <bold>6</bold>
                  </td><td rowspan="1" colspan="1">
                    <italic>
                      <tp:taxon-name><tp:taxon-name-part taxon-name-part-type="genus" reg="Triplophysa">T.</tp:taxon-name-part> <tp:taxon-name-part taxon-name-part-type="species" reg="cehengensis">cehengensis</tp:taxon-name-part></tp:taxon-name>
                    </italic>
                  </td><td rowspan="1" colspan="1">Absent</td><td rowspan="1" colspan="1">1.5–2.2</td><td rowspan="1" colspan="1">4 + 35</td><td rowspan="1" colspan="1">Developed</td><td rowspan="1" colspan="1">iv, 9</td><td rowspan="1" colspan="1">iii, 5</td><td rowspan="1" colspan="1">16</td><td rowspan="1" colspan="1">2</td><td rowspan="1" colspan="1">Yes</td></tr><tr><td rowspan="1" colspan="1">
                    <bold>7</bold>
                  </td><td rowspan="1" colspan="1">
                    <italic>
                      <tp:taxon-name><tp:taxon-name-part taxon-name-part-type="genus" reg="Triplophysa">T.</tp:taxon-name-part> <tp:taxon-name-part taxon-name-part-type="species" reg="erythraea">erythraea</tp:taxon-name-part></tp:taxon-name>
                    </italic>
                  </td><td rowspan="1" colspan="1">Absent</td><td rowspan="1" colspan="1">Absent</td><td rowspan="1" colspan="1">–</td><td rowspan="1" colspan="1">Developed</td><td rowspan="1" colspan="1">ii, 8</td><td rowspan="1" colspan="1">i, 6</td><td rowspan="1" colspan="1">17</td><td rowspan="1" colspan="1">1.9–2.4</td><td rowspan="1" colspan="1">Yes</td></tr><tr><td rowspan="1" colspan="1">
                    <bold>8</bold>
                  </td><td rowspan="1" colspan="1">
                    <italic>
                      <tp:taxon-name><tp:taxon-name-part taxon-name-part-type="genus" reg="Triplophysa">T.</tp:taxon-name-part> <tp:taxon-name-part taxon-name-part-type="species" reg="fengshanensis">fengshanensis</tp:taxon-name-part></tp:taxon-name>
                    </italic>
                  </td><td rowspan="1" colspan="1">Absent</td><td rowspan="1" colspan="1">Absent</td><td rowspan="1" colspan="1">–</td><td rowspan="1" colspan="1">–</td><td rowspan="1" colspan="1">ii, 8</td><td rowspan="1" colspan="1">ii, 6</td><td rowspan="1" colspan="1">16</td><td rowspan="1" colspan="1">2.4–2.6</td><td rowspan="1" colspan="1">No</td></tr><tr><td rowspan="1" colspan="1">
                    <bold>9</bold>
                  </td><td rowspan="1" colspan="1">
                    <italic>
                      <tp:taxon-name><tp:taxon-name-part taxon-name-part-type="genus" reg="Triplophysa">T.</tp:taxon-name-part> <tp:taxon-name-part taxon-name-part-type="species" reg="flavicorpus">flavicorpus</tp:taxon-name-part></tp:taxon-name>
                    </italic>
                  </td><td rowspan="1" colspan="1">Whole body</td><td rowspan="1" colspan="1">5.1–6.8</td><td rowspan="1" colspan="1">4 + 34</td><td rowspan="1" colspan="1">Degenerated</td><td rowspan="1" colspan="1">iii, 10</td><td rowspan="1" colspan="1">iii, 6–7</td><td rowspan="1" colspan="1">16</td><td rowspan="1" colspan="1">1.7</td><td rowspan="1" colspan="1">Yes</td></tr><tr><td rowspan="1" colspan="1">
                    <bold>10</bold>
                  </td><td rowspan="1" colspan="1">
                    <italic>
                      <tp:taxon-name><tp:taxon-name-part taxon-name-part-type="genus" reg="Triplophysa">T.</tp:taxon-name-part> <tp:taxon-name-part taxon-name-part-type="species" reg="gejiuensis">gejiuensis</tp:taxon-name-part></tp:taxon-name>
                    </italic>
                  </td><td rowspan="1" colspan="1">Absent</td><td rowspan="1" colspan="1">Absent</td><td rowspan="1" colspan="1">–</td><td rowspan="1" colspan="1">Developed</td><td rowspan="1" colspan="1">iii, 7–8</td><td rowspan="1" colspan="1">iii, 4–6</td><td rowspan="1" colspan="1">14–15</td><td rowspan="1" colspan="1">1.4</td><td rowspan="1" colspan="1">Yes</td></tr><tr><td rowspan="1" colspan="1">
                    <bold>11</bold>
                  </td><td rowspan="1" colspan="1">
                    <italic>
                      <tp:taxon-name><tp:taxon-name-part taxon-name-part-type="genus" reg="Triplophysa">T.</tp:taxon-name-part> <tp:taxon-name-part taxon-name-part-type="species" reg="guizhouensis">guizhouensis</tp:taxon-name-part></tp:taxon-name>
                    </italic>
                  </td><td rowspan="1" colspan="1">Whole body</td><td rowspan="1" colspan="1">9.4–12.1</td><td rowspan="1" colspan="1">–</td><td rowspan="1" colspan="1">Developed</td><td rowspan="1" colspan="1">iii, 8</td><td rowspan="1" colspan="1">iii, 6</td><td rowspan="1" colspan="1">14</td><td rowspan="1" colspan="1">1.7</td><td rowspan="1" colspan="1">No</td></tr><tr><td rowspan="1" colspan="1">
                    <bold>12</bold>
                  </td><td rowspan="1" colspan="1">
                    <italic>
                      <tp:taxon-name><tp:taxon-name-part taxon-name-part-type="genus" reg="Triplophysa">T.</tp:taxon-name-part> <tp:taxon-name-part taxon-name-part-type="species" reg="huapingensis">huapingensis</tp:taxon-name-part></tp:taxon-name>
                    </italic>
                  </td><td rowspan="1" colspan="1">Whole body</td><td rowspan="1" colspan="1">10.4–14.3</td><td rowspan="1" colspan="1">–</td><td rowspan="1" colspan="1">Degenerated</td><td rowspan="1" colspan="1">iii, 8–9</td><td rowspan="1" colspan="1">iii, 5</td><td rowspan="1" colspan="1">16</td><td rowspan="1" colspan="1">1.7–1.8</td><td rowspan="1" colspan="1">No</td></tr><tr><td rowspan="1" colspan="1">
                    <bold>13</bold>
                  </td><td rowspan="1" colspan="1">
                    <italic>
                      <tp:taxon-name><tp:taxon-name-part taxon-name-part-type="genus" reg="Triplophysa">T.</tp:taxon-name-part> <tp:taxon-name-part taxon-name-part-type="species" reg="langpingensis">langpingensis</tp:taxon-name-part></tp:taxon-name>
                    </italic>
                  </td><td rowspan="1" colspan="1">Absent</td><td rowspan="1" colspan="1">2.7–5.9</td><td rowspan="1" colspan="1">–</td><td rowspan="1" colspan="1">–</td><td rowspan="1" colspan="1">iii, 7–8</td><td rowspan="1" colspan="1">iii, 5–6</td><td rowspan="1" colspan="1">14</td><td rowspan="1" colspan="1">1.55</td><td rowspan="1" colspan="1">Yes</td></tr><tr><td rowspan="1" colspan="1">
                    <bold>14</bold>
                  </td><td rowspan="1" colspan="1">
                    <italic>
                      <tp:taxon-name><tp:taxon-name-part taxon-name-part-type="genus" reg="Triplophysa">T.</tp:taxon-name-part> <tp:taxon-name-part taxon-name-part-type="species" reg="longipectoralis">longipectoralis</tp:taxon-name-part></tp:taxon-name>
                    </italic>
                  </td><td rowspan="1" colspan="1">Whole body</td><td rowspan="1" colspan="1">11.8–16.4</td><td rowspan="1" colspan="1">4 + 35</td><td rowspan="1" colspan="1">Degenerated</td><td rowspan="1" colspan="1">iii, 8</td><td rowspan="1" colspan="1">iii, 5–6</td><td rowspan="1" colspan="1">14–15</td><td rowspan="1" colspan="1">1.4</td><td rowspan="1" colspan="1">Yes</td></tr><tr><td rowspan="1" colspan="1">
                    <bold>15</bold>
                  </td><td rowspan="1" colspan="1">
                    <italic>
                      <tp:taxon-name><tp:taxon-name-part taxon-name-part-type="genus" reg="Triplophysa">T.</tp:taxon-name-part> <tp:taxon-name-part taxon-name-part-type="species" reg="longliensis">longliensis</tp:taxon-name-part></tp:taxon-name>
                    </italic>
                  </td><td rowspan="1" colspan="1">Whole body</td><td rowspan="1" colspan="1">9.5–11.5</td><td rowspan="1" colspan="1">4 + 38</td><td rowspan="1" colspan="1">Developed</td><td rowspan="1" colspan="1">iii, 8</td><td rowspan="1" colspan="1">iii, 5</td><td rowspan="1" colspan="1">15–16</td><td rowspan="1" colspan="1">2.43</td><td rowspan="1" colspan="1">Yes</td></tr><tr><td rowspan="1" colspan="1">
                    <bold>16</bold>
                  </td><td rowspan="1" colspan="1">
                    <italic>
                      <tp:taxon-name><tp:taxon-name-part taxon-name-part-type="genus" reg="Triplophysa">T.</tp:taxon-name-part> <tp:taxon-name-part taxon-name-part-type="species" reg="luochengensis">luochengensis</tp:taxon-name-part></tp:taxon-name>
                    </italic>
                  </td><td rowspan="1" colspan="1">Whole body</td><td rowspan="1" colspan="1">7.5–8.6</td><td rowspan="1" colspan="1">4 + 33–34</td><td rowspan="1" colspan="1">Degenerated</td><td rowspan="1" colspan="1">iii, 8</td><td rowspan="1" colspan="1">ii, 6</td><td rowspan="1" colspan="1">16–17</td><td rowspan="1" colspan="1">1.6</td><td rowspan="1" colspan="1">No</td></tr><tr><td rowspan="1" colspan="1">
                    <bold>17</bold>
                  </td><td rowspan="1" colspan="1">
                    <italic>
                      <tp:taxon-name><tp:taxon-name-part taxon-name-part-type="genus" reg="Triplophysa">T.</tp:taxon-name-part> <tp:taxon-name-part taxon-name-part-type="species" reg="macrocephala">macrocephala</tp:taxon-name-part></tp:taxon-name>
                    </italic>
                  </td><td rowspan="1" colspan="1">Whole body</td><td rowspan="1" colspan="1">3.6–8.0</td><td rowspan="1" colspan="1">–</td><td rowspan="1" colspan="1">Degenerated</td><td rowspan="1" colspan="1">iii, 7–9</td><td rowspan="1" colspan="1">iii, 5–6</td><td rowspan="1" colspan="1">15–17</td><td rowspan="1" colspan="1">1.95</td><td rowspan="1" colspan="1">Yes</td></tr><tr><td rowspan="1" colspan="1">
                    <bold>18</bold>
                  </td><td rowspan="1" colspan="1">
                    <italic>
                      <tp:taxon-name><tp:taxon-name-part taxon-name-part-type="genus" reg="Triplophysa">T.</tp:taxon-name-part> <tp:taxon-name-part taxon-name-part-type="species" reg="nandanensis">nandanensis</tp:taxon-name-part></tp:taxon-name>
                    </italic>
                  </td><td rowspan="1" colspan="1">Whole body</td><td rowspan="1" colspan="1">11.1–21.3</td><td rowspan="1" colspan="1">4 + 36</td><td rowspan="1" colspan="1">Degenerated</td><td rowspan="1" colspan="1">iv, 8</td><td rowspan="1" colspan="1">iv, 5</td><td rowspan="1" colspan="1">14–16</td><td rowspan="1" colspan="1">1.69</td><td rowspan="1" colspan="1">No</td></tr><tr><td rowspan="1" colspan="1">
                    <bold>19</bold>
                  </td><td rowspan="1" colspan="1">
                    <italic>
                      <tp:taxon-name><tp:taxon-name-part taxon-name-part-type="genus" reg="Triplophysa">T.</tp:taxon-name-part> <tp:taxon-name-part taxon-name-part-type="species" reg="nanpanjiangensis">nanpanjiangensis</tp:taxon-name-part></tp:taxon-name>
                    </italic>
                  </td><td rowspan="1" colspan="1">Whole body</td><td rowspan="1" colspan="1">12.0–16.5</td><td rowspan="1" colspan="1">4 + 38</td><td rowspan="1" colspan="1">Degenerated</td><td rowspan="1" colspan="1">iii, 7–8</td><td rowspan="1" colspan="1">ii, 5</td><td rowspan="1" colspan="1">16</td><td rowspan="1" colspan="1">1.7–2.3</td><td rowspan="1" colspan="1">No</td></tr><tr><td rowspan="1" colspan="1">
                    <bold>20</bold>
                  </td><td rowspan="1" colspan="1">
                    <italic>
                      <tp:taxon-name><tp:taxon-name-part taxon-name-part-type="genus" reg="Triplophysa">T.</tp:taxon-name-part> <tp:taxon-name-part taxon-name-part-type="species" reg="nasobarbatula">nasobarbatula</tp:taxon-name-part></tp:taxon-name>
                    </italic>
                  </td><td rowspan="1" colspan="1">Whole body</td><td rowspan="1" colspan="1">9.1–13.3</td><td rowspan="1" colspan="1">4 + 36</td><td rowspan="1" colspan="1">Degenerated</td><td rowspan="1" colspan="1">iii, 8</td><td rowspan="1" colspan="1">iii, 5</td><td rowspan="1" colspan="1">15</td><td rowspan="1" colspan="1">1 .4–1.8</td><td rowspan="1" colspan="1">Yes</td></tr><tr><td rowspan="1" colspan="1">
                    <bold>21</bold>
                  </td><td rowspan="1" colspan="1">
                    <italic>
                      <tp:taxon-name><tp:taxon-name-part taxon-name-part-type="genus" reg="Triplophysa">T.</tp:taxon-name-part> <tp:taxon-name-part taxon-name-part-type="species" reg="nayongensis">nayongensis</tp:taxon-name-part></tp:taxon-name>
                    </italic>
                  </td><td rowspan="1" colspan="1">Absent</td><td rowspan="1" colspan="1">Absent</td><td rowspan="1" colspan="1">4 + 35</td><td rowspan="1" colspan="1">Developed</td><td rowspan="1" colspan="1">iii, 8</td><td rowspan="1" colspan="1">iii, 5–6</td><td rowspan="1" colspan="1">12–14</td><td rowspan="1" colspan="1">2.3–2.9</td><td rowspan="1" colspan="1">Yes</td></tr><tr><td rowspan="1" colspan="1">
                    <bold>22</bold>
                  </td><td rowspan="1" colspan="1">
                    <italic>
                      <tp:taxon-name><tp:taxon-name-part taxon-name-part-type="genus" reg="Triplophysa">T.</tp:taxon-name-part> <tp:taxon-name-part taxon-name-part-type="species" reg="panzhouensis">panzhouensis</tp:taxon-name-part></tp:taxon-name>
                    </italic>
                  </td><td rowspan="1" colspan="1">Whole body</td><td rowspan="1" colspan="1">7.0–11.0</td><td rowspan="1" colspan="1">4 + 35</td><td rowspan="1" colspan="1">Degenerated</td><td rowspan="1" colspan="1">iv, 7–8</td><td rowspan="1" colspan="1">iii, 5</td><td rowspan="1" colspan="1">16</td><td rowspan="1" colspan="1">2.2</td><td rowspan="1" colspan="1">No</td></tr><tr><td rowspan="1" colspan="1">
                    <bold>23</bold>
                  </td><td rowspan="1" colspan="1">
                    <italic>
                      <tp:taxon-name><tp:taxon-name-part taxon-name-part-type="genus" reg="Triplophysa">T.</tp:taxon-name-part> <tp:taxon-name-part taxon-name-part-type="species" reg="posterodorsalus">posterodorsalus</tp:taxon-name-part></tp:taxon-name>
                    </italic>
                  </td><td rowspan="1" colspan="1">Absent</td><td rowspan="1" colspan="1">Absent</td><td rowspan="1" colspan="1">–</td><td rowspan="1" colspan="1">–</td><td rowspan="1" colspan="1">iii, 6</td><td rowspan="1" colspan="1">ii, 4</td><td rowspan="1" colspan="1">15</td><td rowspan="1" colspan="1">3.33</td><td rowspan="1" colspan="1">No</td></tr><tr><td rowspan="1" colspan="1">
                    <bold>24</bold>
                  </td><td rowspan="1" colspan="1">
                    <italic>
                      <tp:taxon-name><tp:taxon-name-part taxon-name-part-type="genus" reg="Triplophysa">T.</tp:taxon-name-part> <tp:taxon-name-part taxon-name-part-type="species" reg="qingzhenensis">qingzhenensis</tp:taxon-name-part></tp:taxon-name>
                    </italic>
                  </td><td rowspan="1" colspan="1">Whole body</td><td rowspan="1" colspan="1">2.1–4.4</td><td rowspan="1" colspan="1">4 + 36</td><td rowspan="1" colspan="1">Degenerated</td><td rowspan="1" colspan="1">iii, 7–8</td><td rowspan="1" colspan="1">iii, 5</td><td rowspan="1" colspan="1">14</td><td rowspan="1" colspan="1">2.25</td><td rowspan="1" colspan="1">No</td></tr><tr><td rowspan="1" colspan="1">
                    <bold>25</bold>
                  </td><td rowspan="1" colspan="1">
                    <italic>
                      <tp:taxon-name><tp:taxon-name-part taxon-name-part-type="genus" reg="Triplophysa">T.</tp:taxon-name-part> <tp:taxon-name-part taxon-name-part-type="species" reg="qini">qini</tp:taxon-name-part></tp:taxon-name>
                    </italic>
                  </td><td rowspan="1" colspan="1">Absent</td><td rowspan="1" colspan="1">Absent</td><td rowspan="1" colspan="1">4 + 34–35</td><td rowspan="1" colspan="1">–</td><td rowspan="1" colspan="1">ii, 8</td><td rowspan="1" colspan="1">ii, 5</td><td rowspan="1" colspan="1">14–16</td><td rowspan="1" colspan="1">2.36</td><td rowspan="1" colspan="1">Yes</td></tr><tr><td rowspan="1" colspan="1">
                    <bold>26</bold>
                  </td><td rowspan="1" colspan="1">
                    <italic>
                      <tp:taxon-name><tp:taxon-name-part taxon-name-part-type="genus" reg="Triplophysa">T.</tp:taxon-name-part> <tp:taxon-name-part taxon-name-part-type="species" reg="qiubeiensis">qiubeiensis</tp:taxon-name-part></tp:taxon-name>
                    </italic>
                  </td><td rowspan="1" colspan="1">Absent</td><td rowspan="1" colspan="1">Absent</td><td rowspan="1" colspan="1">4 + 35</td><td rowspan="1" colspan="1">Degenerated</td><td rowspan="1" colspan="1">iii, 7</td><td rowspan="1" colspan="1">iii, 5</td><td rowspan="1" colspan="1">14–15</td><td rowspan="1" colspan="1">2.0–2.8</td><td rowspan="1" colspan="1">Yes</td></tr><tr><td rowspan="1" colspan="1">
                    <bold>27</bold>
                  </td><td rowspan="1" colspan="1">
                    <italic>
                      <tp:taxon-name><tp:taxon-name-part taxon-name-part-type="genus" reg="Triplophysa">T.</tp:taxon-name-part> <tp:taxon-name-part taxon-name-part-type="species" reg="rongduensis">rongduensis</tp:taxon-name-part></tp:taxon-name>
                    </italic>
                  </td><td rowspan="1" colspan="1">Whole body</td><td rowspan="1" colspan="1">7.2–14.7</td><td rowspan="1" colspan="1">4 + 39</td><td rowspan="1" colspan="1">Degenerated</td><td rowspan="1" colspan="1">iv, 9</td><td rowspan="1" colspan="1">iii, 5</td><td rowspan="1" colspan="1">16</td><td rowspan="1" colspan="1">1.62</td><td rowspan="1" colspan="1">No</td></tr><tr><td rowspan="1" colspan="1">
                    <bold>28</bold>
                  </td><td rowspan="1" colspan="1">
                    <italic>
                      <tp:taxon-name><tp:taxon-name-part taxon-name-part-type="genus" reg="Triplophysa">T.</tp:taxon-name-part> <tp:taxon-name-part taxon-name-part-type="species" reg="rosa">rosa</tp:taxon-name-part></tp:taxon-name>
                    </italic>
                  </td><td rowspan="1" colspan="1">Absent</td><td rowspan="1" colspan="1">Absent</td><td rowspan="1" colspan="1">–</td><td rowspan="1" colspan="1">–</td><td rowspan="1" colspan="1">iii, 9</td><td rowspan="1" colspan="1">iii, 6</td><td rowspan="1" colspan="1">14</td><td rowspan="1" colspan="1">2.3</td><td rowspan="1" colspan="1">Yes</td></tr><tr><td rowspan="1" colspan="1">
                    <bold>29</bold>
                  </td><td rowspan="1" colspan="1">
                    <italic>
                      <tp:taxon-name><tp:taxon-name-part taxon-name-part-type="genus" reg="Triplophysa">T.</tp:taxon-name-part> <tp:taxon-name-part taxon-name-part-type="species" reg="sanduensis">sanduensis</tp:taxon-name-part></tp:taxon-name>
                    </italic>
                  </td><td rowspan="1" colspan="1">Whole body</td><td rowspan="1" colspan="1">11.9–15.4</td><td rowspan="1" colspan="1">4 + 37</td><td rowspan="1" colspan="1">Degenerated</td><td rowspan="1" colspan="1">ii, 8–9</td><td rowspan="1" colspan="1">i, 5</td><td rowspan="1" colspan="1">17–18</td><td rowspan="1" colspan="1">1.58</td><td rowspan="1" colspan="1">No</td></tr><tr><td rowspan="1" colspan="1">
                    <bold>30</bold>
                  </td><td rowspan="1" colspan="1">
                    <italic>
                      <tp:taxon-name><tp:taxon-name-part taxon-name-part-type="genus" reg="Triplophysa">T.</tp:taxon-name-part> <tp:taxon-name-part taxon-name-part-type="species" reg="shilinensis">shilinensis</tp:taxon-name-part></tp:taxon-name>
                    </italic>
                  </td><td rowspan="1" colspan="1">Absent</td><td rowspan="1" colspan="1">Absent</td><td rowspan="1" colspan="1">–</td><td rowspan="1" colspan="1">Degenerated</td><td rowspan="1" colspan="1">iii, 7</td><td rowspan="1" colspan="1">iii, 5</td><td rowspan="1" colspan="1">14</td><td rowspan="1" colspan="1">2.47</td><td rowspan="1" colspan="1">No</td></tr><tr><td rowspan="1" colspan="1">
                    <bold>31</bold>
                  </td><td rowspan="1" colspan="1">
                    <italic>
                      <tp:taxon-name><tp:taxon-name-part taxon-name-part-type="genus" reg="Triplophysa">T.</tp:taxon-name-part> <tp:taxon-name-part taxon-name-part-type="species" reg="tianeensis">tianeensis</tp:taxon-name-part></tp:taxon-name>
                    </italic>
                  </td><td rowspan="1" colspan="1">Whole body</td><td rowspan="1" colspan="1">3.0–5.9</td><td rowspan="1" colspan="1">4 + 35</td><td rowspan="1" colspan="1">Degenerated</td><td rowspan="1" colspan="1">iii, 6–7</td><td rowspan="1" colspan="1">iii, 6</td><td rowspan="1" colspan="1">15–16</td><td rowspan="1" colspan="1">1.84</td><td rowspan="1" colspan="1">No</td></tr><tr><td rowspan="1" colspan="1">
                    <bold>32</bold>
                  </td><td rowspan="1" colspan="1">
                    <italic>
                      <tp:taxon-name><tp:taxon-name-part taxon-name-part-type="genus" reg="Triplophysa">T.</tp:taxon-name-part> <tp:taxon-name-part taxon-name-part-type="species" reg="tianlinensis">tianlinensis</tp:taxon-name-part></tp:taxon-name>
                    </italic>
                  </td><td rowspan="1" colspan="1">Absent</td><td rowspan="1" colspan="1">Absent</td><td rowspan="1" colspan="1">–</td><td rowspan="1" colspan="1">Degenerated</td><td rowspan="1" colspan="1">iv, 8–9</td><td rowspan="1" colspan="1">iii, 6</td><td rowspan="1" colspan="1">15–16</td><td rowspan="1" colspan="1">1.55</td><td rowspan="1" colspan="1">Yes</td></tr><tr><td rowspan="1" colspan="1">
                    <bold>33</bold>
                  </td><td rowspan="1" colspan="1">
                    <italic>
                      <tp:taxon-name><tp:taxon-name-part taxon-name-part-type="genus" reg="Triplophysa">T.</tp:taxon-name-part> <tp:taxon-name-part taxon-name-part-type="species" reg="tianxingensis">tianxingensis</tp:taxon-name-part></tp:taxon-name>
                    </italic>
                  </td><td rowspan="1" colspan="1">Whole body</td><td rowspan="1" colspan="1">4.2–6.7</td><td rowspan="1" colspan="1">4 + 38</td><td rowspan="1" colspan="1">Developed</td><td rowspan="1" colspan="1">iii, 8</td><td rowspan="1" colspan="1">ii, 5</td><td rowspan="1" colspan="1">16</td><td rowspan="1" colspan="1">2</td><td rowspan="1" colspan="1">No</td></tr><tr><td rowspan="1" colspan="1">
                    <bold>34</bold>
                  </td><td rowspan="1" colspan="1">
                    <italic>
                      <tp:taxon-name><tp:taxon-name-part taxon-name-part-type="genus" reg="Triplophysa">T.</tp:taxon-name-part> <tp:taxon-name-part taxon-name-part-type="species" reg="wenshanensis">wenshanensis</tp:taxon-name-part></tp:taxon-name>
                    </italic>
                  </td><td rowspan="1" colspan="1">Whole body</td><td rowspan="1" colspan="1">5.1–6.4</td><td rowspan="1" colspan="1">4 + 38~39</td><td rowspan="1" colspan="1">Normally developed</td><td rowspan="1" colspan="1">iii, 8–10</td><td rowspan="1" colspan="1">iii, 6–8</td><td rowspan="1" colspan="1">17–19</td><td rowspan="1" colspan="1">2.2–2.8</td><td rowspan="1" colspan="1">No</td></tr><tr><td rowspan="1" colspan="1">
                    <bold>35</bold>
                  </td><td rowspan="1" colspan="1">
                    <italic>
                      <tp:taxon-name><tp:taxon-name-part taxon-name-part-type="genus" reg="Triplophysa">T.</tp:taxon-name-part> <tp:taxon-name-part taxon-name-part-type="species" reg="wudangensis">wudangensis</tp:taxon-name-part></tp:taxon-name>
                    </italic>
                  </td><td rowspan="1" colspan="1">Whole body</td><td rowspan="1" colspan="1">5.1–6.5</td><td rowspan="1" colspan="1">4 + 34</td><td rowspan="1" colspan="1">Degenerated</td><td rowspan="1" colspan="1">iii, 7</td><td rowspan="1" colspan="1">iii, 5</td><td rowspan="1" colspan="1">14</td><td rowspan="1" colspan="1">2.56</td><td rowspan="1" colspan="1">No</td></tr><tr><td rowspan="1" colspan="1">
                    <bold>36</bold>
                  </td><td rowspan="1" colspan="1">
                    <italic>
                      <tp:taxon-name><tp:taxon-name-part taxon-name-part-type="genus" reg="Triplophysa">T.</tp:taxon-name-part> <tp:taxon-name-part taxon-name-part-type="species" reg="xiangshuingensis">xiangshuingensis</tp:taxon-name-part></tp:taxon-name>
                    </italic>
                  </td><td rowspan="1" colspan="1">Whole body</td><td rowspan="1" colspan="1">7.5</td><td rowspan="1" colspan="1">–</td><td rowspan="1" colspan="1">Degenerated</td><td rowspan="1" colspan="1">iii, 6</td><td rowspan="1" colspan="1">iii, 5</td><td rowspan="1" colspan="1">14</td><td rowspan="1" colspan="1">1.9</td><td rowspan="1" colspan="1">No</td></tr><tr><td rowspan="1" colspan="1">
                    <bold>37</bold>
                  </td><td rowspan="1" colspan="1">
                    <italic>
                      <tp:taxon-name><tp:taxon-name-part taxon-name-part-type="genus" reg="Triplophysa">T.</tp:taxon-name-part> <tp:taxon-name-part taxon-name-part-type="species" reg="xiangxiensis">xiangxiensis</tp:taxon-name-part></tp:taxon-name>
                    </italic>
                  </td><td rowspan="1" colspan="1">Absent</td><td rowspan="1" colspan="1">Absent</td><td rowspan="1" colspan="1">–</td><td rowspan="1" colspan="1">Developed</td><td rowspan="1" colspan="1">iii, 8</td><td rowspan="1" colspan="1">iii, 6</td><td rowspan="1" colspan="1">16</td><td rowspan="1" colspan="1">2.37</td><td rowspan="1" colspan="1">Yes</td></tr><tr><td rowspan="1" colspan="1">
                    <bold>38</bold>
                  </td><td rowspan="1" colspan="1">
                    <italic>
                      <tp:taxon-name><tp:taxon-name-part taxon-name-part-type="genus" reg="Triplophysa">T.</tp:taxon-name-part> <tp:taxon-name-part taxon-name-part-type="species" reg="xichouensis">xichouensis</tp:taxon-name-part></tp:taxon-name>
                    </italic>
                  </td><td rowspan="1" colspan="1">Whole body</td><td rowspan="1" colspan="1">Absent</td><td rowspan="1" colspan="1">4 + 36</td><td rowspan="1" colspan="1">Developed</td><td rowspan="1" colspan="1">iii, 8</td><td rowspan="1" colspan="1">ii, 6</td><td rowspan="1" colspan="1">16</td><td rowspan="1" colspan="1">2.8</td><td rowspan="1" colspan="1">Yes</td></tr><tr><td rowspan="1" colspan="1">
                    <bold>39</bold>
                  </td><td rowspan="1" colspan="1">
                    <italic>
                      <tp:taxon-name><tp:taxon-name-part taxon-name-part-type="genus" reg="Triplophysa">T.</tp:taxon-name-part> <tp:taxon-name-part taxon-name-part-type="species" reg="xingyiensis">xingyiensis</tp:taxon-name-part></tp:taxon-name>
                    </italic>
                  </td><td rowspan="1" colspan="1">Whole body</td><td rowspan="1" colspan="1">9.1–17.3</td><td rowspan="1" colspan="1">4 + 36</td><td rowspan="1" colspan="1">Degenerated</td><td rowspan="1" colspan="1">ii, 7</td><td rowspan="1" colspan="1">i, 5</td><td rowspan="1" colspan="1">16</td><td rowspan="1" colspan="1">1.9–2.2</td><td rowspan="1" colspan="1">No</td></tr><tr><td rowspan="1" colspan="1">
                    <bold>40</bold>
                  </td><td rowspan="1" colspan="1">
                    <italic>
                      <tp:taxon-name><tp:taxon-name-part taxon-name-part-type="genus" reg="Triplophysa">T.</tp:taxon-name-part> <tp:taxon-name-part taxon-name-part-type="species" reg="xiuwenensis">xiuwenensis</tp:taxon-name-part></tp:taxon-name>
                    </italic>
                  </td><td rowspan="1" colspan="1">Absent</td><td rowspan="1" colspan="1">4.6–6.7</td><td rowspan="1" colspan="1">4 + 37</td><td rowspan="1" colspan="1">Degenerated</td><td rowspan="1" colspan="1">iii, 8</td><td rowspan="1" colspan="1">iii, 6</td><td rowspan="1" colspan="1">14–15</td><td rowspan="1" colspan="1">2.1–2.5</td><td rowspan="1" colspan="1">No</td></tr><tr><td rowspan="1" colspan="1">
                    <bold>41</bold>
                  </td><td rowspan="1" colspan="1">
                    <italic>
                      <tp:taxon-name><tp:taxon-name-part taxon-name-part-type="genus" reg="Triplophysa">T.</tp:taxon-name-part> <tp:taxon-name-part taxon-name-part-type="species" reg="xuanweiensis">xuanweiensis</tp:taxon-name-part></tp:taxon-name>
                    </italic>
                  </td><td rowspan="1" colspan="1">Absent</td><td rowspan="1" colspan="1">Absent</td><td rowspan="1" colspan="1">–</td><td rowspan="1" colspan="1">Well developed</td><td rowspan="1" colspan="1">iii, 7–8</td><td rowspan="1" colspan="1">iii, 5</td><td rowspan="1" colspan="1">17–18</td><td rowspan="1" colspan="1">2.02</td><td rowspan="1" colspan="1">Yes</td></tr><tr><td rowspan="1" colspan="1">
                    <bold>42</bold>
                  </td><td rowspan="1" colspan="1">
                    <italic>
                      <tp:taxon-name><tp:taxon-name-part taxon-name-part-type="genus" reg="Triplophysa">T.</tp:taxon-name-part> <tp:taxon-name-part taxon-name-part-type="species" reg="yaluwang">yaluwang</tp:taxon-name-part></tp:taxon-name>
                    </italic>
                  </td><td rowspan="1" colspan="1">Whole body</td><td rowspan="1" colspan="1">4.6–6.1</td><td rowspan="1" colspan="1">4 + 36</td><td rowspan="1" colspan="1">Degenerated</td><td rowspan="1" colspan="1">iii, 7</td><td rowspan="1" colspan="1">iii, 5</td><td rowspan="1" colspan="1">14</td><td rowspan="1" colspan="1">2.5</td><td rowspan="1" colspan="1">Yes</td></tr><tr><td rowspan="1" colspan="1">
                    <bold>43</bold>
                  </td><td rowspan="1" colspan="1">
                    <italic>
                      <tp:taxon-name><tp:taxon-name-part taxon-name-part-type="genus" reg="Triplophysa">T.</tp:taxon-name-part> <tp:taxon-name-part taxon-name-part-type="species" reg="yangi">yangi</tp:taxon-name-part></tp:taxon-name>
                    </italic>
                  </td><td rowspan="1" colspan="1">Absent</td><td rowspan="1" colspan="1">2–5.3</td><td rowspan="1" colspan="1">4 + 34~35</td><td rowspan="1" colspan="1">Well developed</td><td rowspan="1" colspan="1">iii, 7–9</td><td rowspan="1" colspan="1">iii, 5–7</td><td rowspan="1" colspan="1">15–18</td><td rowspan="1" colspan="1">1.7–1.9</td><td rowspan="1" colspan="1">Yes</td></tr><tr><td rowspan="1" colspan="1">
                    <bold>44</bold>
                  </td><td rowspan="1" colspan="1">
                    <italic>
                      <tp:taxon-name><tp:taxon-name-part taxon-name-part-type="genus" reg="Triplophysa">T.</tp:taxon-name-part> <tp:taxon-name-part taxon-name-part-type="species" reg="yunnanensis">yunnanensis</tp:taxon-name-part></tp:taxon-name>
                    </italic>
                  </td><td rowspan="1" colspan="1">Whole body</td><td rowspan="1" colspan="1">7.2–8.3</td><td rowspan="1" colspan="1">–</td><td rowspan="1" colspan="1">Degenerated</td><td rowspan="1" colspan="1">iii, 7</td><td rowspan="1" colspan="1">iii, 5</td><td rowspan="1" colspan="1">15–16</td><td rowspan="1" colspan="1">1.8–2.1</td><td rowspan="1" colspan="1">No</td></tr><tr><td rowspan="1" colspan="1">
                    <bold>45</bold>
                  </td><td rowspan="1" colspan="1">
                    <italic>
                      <tp:taxon-name><tp:taxon-name-part taxon-name-part-type="genus" reg="Triplophysa">T.</tp:taxon-name-part> <tp:taxon-name-part taxon-name-part-type="species" reg="zhenfengensis">zhenfengensis</tp:taxon-name-part></tp:taxon-name>
                    </italic>
                  </td><td rowspan="1" colspan="1">Whole body</td><td rowspan="1" colspan="1">7.1–16.7</td><td rowspan="1" colspan="1">4 + 36</td><td rowspan="1" colspan="1">Degenerated</td><td rowspan="1" colspan="1">iii, 7</td><td rowspan="1" colspan="1">iii, 5</td><td rowspan="1" colspan="1">14–15</td><td rowspan="1" colspan="1">1.6–2.0</td><td rowspan="1" colspan="1">No</td></tr><tr><td rowspan="1" colspan="1">
                    <bold>46</bold>
                  </td><td rowspan="1" colspan="1">
                    <italic>
                      <tp:taxon-name><tp:taxon-name-part taxon-name-part-type="genus" reg="Triplophysa">T.</tp:taxon-name-part> <tp:taxon-name-part taxon-name-part-type="species" reg="ziyunensis">ziyunensis</tp:taxon-name-part></tp:taxon-name>
                    </italic>
                  </td><td rowspan="1" colspan="1">Whole body</td><td rowspan="1" colspan="1">2.4–4.9</td><td rowspan="1" colspan="1">4 + 35</td><td rowspan="1" colspan="1">Degenerated</td><td rowspan="1" colspan="1">iii, 8</td><td rowspan="1" colspan="1">iii, 5</td><td rowspan="1" colspan="1">16</td><td rowspan="1" colspan="1">2.34</td><td rowspan="1" colspan="1">Yes</td></tr><tr><td rowspan="1" colspan="1">
                    <bold>47</bold>
                  </td><td rowspan="1" colspan="1"><italic><tp:taxon-name><tp:taxon-name-part taxon-name-part-type="genus" reg="Triplophysa">T.</tp:taxon-name-part> <tp:taxon-name-part taxon-name-part-type="species" reg="dafangensis">dafangensis</tp:taxon-name-part></tp:taxon-name></italic> sp. nov.</td><td rowspan="1" colspan="1">Absent</td><td rowspan="1" colspan="1">5.3–7.1</td><td rowspan="1" colspan="1">4 + 39</td><td rowspan="1" colspan="1">Degenerated</td><td rowspan="1" colspan="1">iii, 7–8</td><td rowspan="1" colspan="1">iii, 6–7</td><td rowspan="1" colspan="1">14–16</td><td rowspan="1" colspan="1">2.3–2.8</td><td rowspan="1" colspan="1">Yes</td></tr><tr><td rowspan="1" colspan="1">
                    <bold>48</bold>
                  </td><td rowspan="1" colspan="1"><italic><tp:taxon-name><tp:taxon-name-part taxon-name-part-type="genus" reg="Triplophysa">T.</tp:taxon-name-part> <tp:taxon-name-part taxon-name-part-type="species" reg="zhijinensis">zhijinensis</tp:taxon-name-part></tp:taxon-name></italic> sp. nov.</td><td rowspan="1" colspan="1">Present</td><td rowspan="1" colspan="1">Absent or 1.3–2.9</td><td rowspan="1" colspan="1">4 + 35</td><td rowspan="1" colspan="1">Degenerated</td><td rowspan="1" colspan="1">iii, 8</td><td rowspan="1" colspan="1">iii, 5–6</td><td rowspan="1" colspan="1">14–15</td><td rowspan="1" colspan="1">2.0–2.9</td><td rowspan="1" colspan="1">No</td></tr></tbody></table></table-wrap></tp:treatment-sec></tp:taxon-treatment>
